# Supplementary material for: Di-μ2-methoxo-bis­{[μ-3,10,18,25-tetra­aza­penta­cyclo­[17.4.4.3.1.1]triconta-1(31),2,4(9),5,7,10,12,14,16(32),17,19(24),20,22,25,27,29-hexa­deca­ene-31,32-diolato]dizinc(II)} bis­(perchlorate) N,N-dimethyl­formamide disolvate
Source: Acta Crystallogr Sect E Struct Rep Online. 2011 Feb 23;67(Pt 3):m368. doi: 10.1107/S1600536811005873 (PMC3052062; doi:10.1107/S1600536811005873)
Supplement: Supplementary file 1 [file e-67-0m368-sup1.cif]

##############################################################################
###                                                                        ###
###        Electronic paper (Acta Crystallographica Section E)             ###
###                                                                        ###
##############################################################################
#                                                                            #
# This CIF contains the data in a paper accepted for publication in Acta     #
# Crystallographica Section E. It conforms to the requirements of Notes      #
# for Authors for Section E, and has been peer reviewed under the auspices   #
# of the IUCr Commission on Journals.                                        #
#                                                                            #
# Full details of the Crystallographic Information File format               #
# are given in the paper "The Crystallographic Information File (CIF):       #
# a New Standard Archive File for Crystallography" by S. R. Hall, F. H.      #
# Allen and I. D. Brown [Acta Cryst. (1991), A47, 655-685].                  #
#                                                                            #
# The current version of the core CIF dictionary is obtainable from          #
# ftp://ftp.iucr.org/pub/cif_core.dic. The current version number is 2.4.    #
#                                                                            #
# Software is freely available for graphical display of the structure(s) in  #
# this CIF.  For information consult the CIF home page http://www.iucr.org/  #
# cif/home.html                                                              #
#                                                                            #
# This file may be used for bona fide research purposes within the           #
# scientific community so long as proper attribution is given to the journal # 
# article from which it was obtained.                                        #
#                                                                            #
##############################################################################
                                             
data_global
_audit_creation_method     'from SHELXL97 CIF and IUCr SHELXL97-template'
_journal_date_recd_electronic     2011-01-27
_journal_date_accepted     2011-02-16
_journal_name_full     'Acta Crystallographica, Section E'
_journal_year     2011
_journal_volume     67
_journal_issue      3
_journal_page_first     m368
_journal_page_last     m368
_journal_paper_category     QM
_journal_coeditor_code     IM2265
_publ_contact_author_name     'Dr. Bim Graham'
_publ_contact_author_address
;
Medicinal Chemistry and Drug Action
Monash Institute of Pharmaceutical Sciences
Monash University (Parkville Campus)
381 Royal Parade, Parkville, Victoria 3052
Australia
;
_publ_contact_author_email     'bim.graham@pharm.monash.edu.au'
_publ_contact_author_fax     '+613 99039582'
_publ_contact_author_phone     '+613 99039706'
_publ_section_title
;\
Di-\m~2~-methoxo-bis{[\m-3,10,18,25-tetraazapentacyclo[17.4.4.3.1.1]triconta-\
1(31),2,4(9),5,7,10,12,14,16(32),17,19(24),20,22,25,27,29-hexadecaene-31,\
32-diolato]dizinc(II)} bis(perchlorate) <i>N</i>,<i>N</i>-dimethylformamide
disolvate
;
loop_
    _publ_author_name
    _publ_author_address
    'Lim, Zelong'
;
Medicinal Chemistry and Drug Action
Monash Institute of Pharmaceutical Sciences
Monash University (Parkville Campus)
381 Royal Parade, Parkville, Victoria 3052
Australia
;
    'Forsyth, Craig M.'
;
School of Chemistry
Monash University
Clayton, Victoria 3800
Australia
;
    'Graham, Bim'
;
Medicinal Chemistry and Drug Action
Monash Institute of Pharmaceutical Sciences
Monash University (Parkville Campus)
381 Royal Parade, Parkville, Victoria 3052
Australia
;
data_I
_audit_creation_method     SHELXL-97
_chemical_name_systematic
;
Di-\m~2~-methoxo-bis{[\m-3,10,18,25-tetraazapentacyclo[17.4.4.3.1.1]triconta-
1(31),2,4(9),5,7,10,12,14,16(32),17,19(24),20,22,25,27,29-hexadecaene-31,32-
diolato]dizinc(II)} bis(perchlorate) <i>N</i>,<i>N</i>-dimethylformamide
disolvate
;
_chemical_name_common     ?
_chemical_formula_moiety     'C58 H42 N8 O6 Zn4 2+, 2(Cl O4 -), 2(C3 H7 N O)'
_chemical_formula_sum     'C64 H56 Cl2 N10 O16 Zn4'
_chemical_formula_iupac
                         '[Zn4 (C28 H18 N4 O2)2 (C H3 O)2] (Cl O4)2, 2C3 H7 N O'
_chemical_formula_weight     1553.57
_chemical_melting_point     ?
_symmetry_cell_setting     monoclinic
_symmetry_space_group_name_H-M     'C 2/c'
_symmetry_space_group_name_Hall     '-C 2yc'
loop_
    _symmetry_equiv_pos_as_xyz
    'x, y, z'
    '-x, y, -z+1/2'
    'x+1/2, y+1/2, z'
    '-x+1/2, y+1/2, -z+1/2'
    '-x, -y, -z'
    'x, -y, z-1/2'
    '-x+1/2, -y+1/2, -z'
    'x+1/2, -y+1/2, z-1/2'
_cell_length_a     30.9454(4)
_cell_length_b     10.4512(2)
_cell_length_c     20.5774(4)
_cell_angle_alpha     90.00
_cell_angle_beta     112.0190(10)
_cell_angle_gamma     90.00
_cell_volume     6169.65(19)
_cell_formula_units_Z     4
_cell_measurement_reflns_used     3613
_cell_measurement_theta_min     2.07
_cell_measurement_theta_max     26.00
_cell_measurement_temperature     123(2)
_exptl_crystal_description     block
_exptl_crystal_colour     yellow
_exptl_crystal_size_max     0.20
_exptl_crystal_size_mid     0.20
_exptl_crystal_size_min     0.13
_exptl_crystal_density_diffrn     1.673
_exptl_crystal_density_meas     ?
_exptl_crystal_density_method     'not measured'
_exptl_crystal_F_000     3168
_exptl_absorpt_coefficient_mu     1.704
_exptl_absorpt_correction_type     multi-scan
_exptl_absorpt_process_details     '(SORTAV; Blessing, 1997)'
_exptl_absorpt_correction_T_min     0.92
_exptl_absorpt_correction_T_max     1.0
_exptl_special_details
;
;
_diffrn_ambient_temperature     123(2)
_diffrn_radiation_type     MoK\a
_diffrn_radiation_wavelength     0.71073
_diffrn_radiation_source     'fine-focus sealed tube'
_diffrn_radiation_monochromator     'horizonally mounted graphite crystal'
_diffrn_measurement_device_type     'Nonius KappaCCD'
_diffrn_measurement_device     '95mm CCD camera on \k-goniostat'
_diffrn_measurement_method     'Thin-slice \f and \w'
_diffrn_detector_area_resol_mean     9
_diffrn_reflns_number     32276
_diffrn_reflns_av_R_equivalents     0.0739
_diffrn_reflns_av_sigmaI/netI     0.0503
_diffrn_reflns_theta_min     2.07
_diffrn_reflns_theta_max     26.00
_diffrn_reflns_theta_full     26.00
_diffrn_measured_fraction_theta_max     1.000
_diffrn_measured_fraction_theta_full     1.000
_diffrn_reflns_limit_h_min     -38
_diffrn_reflns_limit_h_max     38
_diffrn_reflns_limit_k_min     -12
_diffrn_reflns_limit_k_max     12
_diffrn_reflns_limit_l_min     -25
_diffrn_reflns_limit_l_max     25
_diffrn_standards_number     0
_diffrn_standards_interval_count     ?
_diffrn_standards_interval_time     ?
_diffrn_standards_decay_%     ?
_refine_special_details
;
Refinement of <i>F</i>^2^ against ALL reflections. The weighted <i>R</i>-factor
<i>wR</i> and goodness of fit <i>S</i> are based on <i>F</i>^2^, conventional
<i>R</i>-factors <i>R</i> are based on <i>F</i>, with <i>F</i> set to zero for
negative <i>F</i>^2^. The threshold expression of <i>F</i>^2^ >
\s(<i>F</i>^2^) is used only for calculating <i>R</i>-factors(gt) <i>etc</i>.
and is not relevant to the choice of reflections for refinement.
<i>R</i>-factors based on <i>F</i>^2^ are statistically about twice as large
as those based on <i>F</i>, and <i>R</i>- factors based on ALL data will be
even larger.
The methyl groups of the solvent DMF molecule, C31 and C32, were modeled as
disordered over two positions 0.8 \%A apart (refined occupancies 0.60:0.40)
and were refined with constrained N---C distances and anisotropic thermal
parameters.
;
_reflns_number_total     6063
_reflns_number_gt     4245
_reflns_threshold_expression     I>2sigma(I)
_refine_ls_structure_factor_coef     Fsqd
_refine_ls_matrix_type     full
_refine_ls_R_factor_all     0.0762
_refine_ls_R_factor_gt     0.0448
_refine_ls_wR_factor_gt     0.1072
_refine_ls_wR_factor_ref     0.1228
_refine_ls_goodness_of_fit_ref     1.030
_refine_ls_restrained_S_all     1.032
_refine_ls_number_reflns     6063
_refine_ls_number_parameters     453
_refine_ls_number_restraints     17
_refine_ls_hydrogen_treatment     constr
_refine_ls_weighting_scheme     calc
_refine_ls_weighting_details
        'calc w=1/[\s^2^(Fo^2^)+(0.0611P)^2^+14.7497P] where P=(Fo^2^+2Fc^2^)/3'
_atom_sites_solution_hydrogens     geom
_atom_sites_solution_primary     direct
_atom_sites_solution_secondary     difmap
_refine_ls_shift/su_max     0.001
_refine_ls_shift/su_mean     0.000
_refine_diff_density_max     0.859
_refine_diff_density_min     -0.468
_refine_ls_extinction_method     none
_refine_ls_extinction_coef     ?
loop_
    _atom_type_symbol
    _atom_type_description
    _atom_type_scat_dispersion_real
    _atom_type_scat_dispersion_imag
    _atom_type_scat_source
    'C' 'C' 0.0033 0.0016
                         'International Tables Vol C Tables 4.2.6.8 and 6.1.1.4'
    'H' 'H' 0.0000 0.0000
                         'International Tables Vol C Tables 4.2.6.8 and 6.1.1.4'
    'N' 'N' 0.0061 0.0033
                         'International Tables Vol C Tables 4.2.6.8 and 6.1.1.4'
    'O' 'O' 0.0106 0.0060
                         'International Tables Vol C Tables 4.2.6.8 and 6.1.1.4'
    'Cl' 'Cl' 0.1484 0.1585
                         'International Tables Vol C Tables 4.2.6.8 and 6.1.1.4'
    'Zn' 'Zn' 0.2839 1.4301
                         'International Tables Vol C Tables 4.2.6.8 and 6.1.1.4'
_computing_data_collection     'COLLECT (Nonius, 2004)'
_computing_cell_refinement     'DENZO-SMN (Otwinowski & Minor, 1997)'
_computing_data_reduction     'DENZO-SMN (Otwinowski & Minor, 1997)'
_computing_structure_solution     'SHELXS97 (Sheldrick, 2008)'
_computing_structure_refinement     'SHELXL97 (Sheldrick, 2008)'
_computing_molecular_graphics     'X-SEED (Barbour, 2001)'
_computing_publication_material     'CIFTAB (Sheldrick, 1997)'
loop_
    _atom_site_type_symbol
    _atom_site_label
    _atom_site_fract_x
    _atom_site_fract_y
    _atom_site_fract_z
    _atom_site_U_iso_or_equiv
    _atom_site_adp_type
    _atom_site_calc_flag
    _atom_site_refinement_flags
    _atom_site_occupancy
    _atom_site_disorder_assembly
    _atom_site_disorder_group
    Zn Zn1 0.544502(14) 0.56311(4) 0.36676(2) 0.01940(13) Uani d . 1 . .
    Zn Zn2 0.440196(15) 0.56125(4) 0.29071(2) 0.01988(13) Uani d . 1 . .
    Cl Cl3 0.84640(4) 0.42735(11) 0.41666(5) 0.0349(3) Uani d . 1 . .
    O O1 0.49269(8) 0.6907(2) 0.31948(12) 0.0221(6) Uani d . 1 . .
    O O2 0.48877(9) 0.4672(2) 0.37215(13) 0.0246(6) Uani d . 1 . .
    O O3 0.56028(9) 0.4799(2) 0.29429(12) 0.0211(6) Uani d . 1 . .
    O O4 0.66347(13) -0.0167(4) 0.36447(19) 0.0604(10) Uani d . 1 . .
    O O5 0.80381(13) 0.4340(5) 0.4259(2) 0.0914(17) Uani d . 1 . .
    O O6 0.84744(12) 0.5253(4) 0.3665(2) 0.0599(10) Uani d . 1 . .
    O O7 0.88417(12) 0.4450(4) 0.48234(17) 0.0586(10) Uani d . 1 . .
    O O8 0.85150(17) 0.3080(4) 0.38887(19) 0.0873(15) Uani d . 1 . .
    N N1 0.58342(11) 0.4818(3) 0.46159(16) 0.0232(7) Uani d . 1 . .
    N N2 0.58800(11) 0.7109(3) 0.40917(16) 0.0240(7) Uani d . 1 . .
    N N3 0.39402(11) 0.7064(3) 0.27061(16) 0.0239(7) Uani d . 1 . .
    N N4 0.39069(11) 0.4756(3) 0.32117(16) 0.0236(7) Uani d . 1 . .
    N N5 0.68833(17) 0.1882(4) 0.3794(3) 0.0628(13) Uani d DU 1 . .
    C C1 0.62745(13) 0.5440(4) 0.48975(19) 0.0245(9) Uani d . 1 . .
    C C2 0.63005(13) 0.6653(4) 0.46105(19) 0.0256(9) Uani d . 1 . .
    C C3 0.67245(15) 0.7315(5) 0.4850(2) 0.0376(11) Uani d . 1 . .
    H H3 0.6747 0.8128 0.4658 0.045 Uiso calc R 1 . .
    C C4 0.71091(15) 0.6788(5) 0.5362(2) 0.0424(12) Uani d . 1 . .
    H H4 0.7395 0.7245 0.5524 0.051 Uiso calc R 1 . .
    C C5 0.70858(15) 0.5603(5) 0.5645(2) 0.0374(11) Uani d . 1 . .
    H H5 0.7355 0.5256 0.5999 0.045 Uiso calc R 1 . .
    C C6 0.66721(14) 0.4916(4) 0.5414(2) 0.0319(10) Uani d . 1 . .
    H H6 0.6658 0.4096 0.5605 0.038 Uiso calc R 1 . .
    C C7 0.57915(14) 0.8310(4) 0.3979(2) 0.0266(9) Uani d . 1 . .
    H H7 0.6043 0.8888 0.4185 0.032 Uiso calc R 1 . .
    C C8 0.53386(14) 0.8859(4) 0.35607(19) 0.0230(8) Uani d . 1 . .
    C C9 0.49187(13) 0.8162(4) 0.32477(18) 0.0214(8) Uani d . 1 . .
    C C10 0.44868(14) 0.8847(4) 0.30100(18) 0.0243(9) Uani d . 1 . .
    C C11 0.44939(15) 1.0188(4) 0.3043(2) 0.0306(10) Uani d . 1 . .
    H H11 0.4207 1.0642 0.2884 0.037 Uiso calc R 1 . .
    C C12 0.49064(15) 1.0866(4) 0.3302(2) 0.0322(10) Uani d . 1 . .
    H H12 0.4904 1.1774 0.3295 0.039 Uiso calc R 1 . .
    C C13 0.53222(16) 1.0211(4) 0.3570(2) 0.0304(10) Uani d . 1 . .
    H H13 0.5605 1.0679 0.3765 0.037 Uiso calc R 1 . .
    C C14 0.40247(14) 0.8270(4) 0.27734(19) 0.0270(9) Uani d . 1 . .
    H H14 0.3765 0.8832 0.2660 0.032 Uiso calc R 1 . .
    C C15 0.34817(13) 0.6556(4) 0.2554(2) 0.0270(9) Uani d . 1 . .
    C C16 0.34680(13) 0.5339(4) 0.2840(2) 0.0260(9) Uani d . 1 . .
    C C17 0.30367(14) 0.4767(5) 0.2720(2) 0.0348(10) Uani d . 1 . .
    H H17 0.3022 0.3953 0.2916 0.042 Uiso calc R 1 . .
    C C18 0.26309(16) 0.5393(5) 0.2314(2) 0.0390(11) Uani d . 1 . .
    H H18 0.2337 0.5008 0.2235 0.047 Uiso calc R 1 . .
    C C19 0.26487(15) 0.6566(5) 0.2025(2) 0.0409(12) Uani d . 1 . .
    H H19 0.2367 0.6974 0.1739 0.049 Uiso calc R 1 . .
    C C20 0.30707(15) 0.7164(4) 0.2143(2) 0.0356(10) Uani d . 1 . .
    H H20 0.3079 0.7981 0.1945 0.043 Uiso calc R 1 . .
    C C21 0.39648(14) 0.3803(4) 0.36304(19) 0.0256(9) Uani d . 1 . .
    H H21 0.3692 0.3429 0.3658 0.031 Uiso calc R 1 . .
    C C22 0.44099(13) 0.3244(4) 0.40659(19) 0.0239(9) Uani d . 1 . .
    C C23 0.48531(13) 0.3777(4) 0.41457(19) 0.0228(8) Uani d . 1 . .
    C C24 0.52560(14) 0.3311(4) 0.46991(19) 0.0256(9) Uani d . 1 . .
    C C25 0.52120(15) 0.2229(4) 0.5082(2) 0.0285(9) Uani d . 1 . .
    H H25 0.5482 0.1902 0.5444 0.034 Uiso calc R 1 . .
    C C26 0.47916(15) 0.1639(4) 0.4945(2) 0.0310(10) Uani d . 1 . .
    H H26 0.4775 0.0872 0.5182 0.037 Uiso calc R 1 . .
    C C27 0.43931(15) 0.2168(4) 0.4462(2) 0.0281(9) Uani d . 1 . .
    H H27 0.4100 0.1794 0.4395 0.034 Uiso calc R 1 . .
    C C28 0.57110(14) 0.3906(4) 0.49350(19) 0.0262(9) Uani d . 1 . .
    H H28 0.5939 0.3601 0.5361 0.031 Uiso calc R 1 . .
    C C29 0.5691(2) 0.3485(4) 0.3017(2) 0.0519(14) Uani d . 1 . .
    H H29A 0.5406 0.3016 0.2747 0.078 Uiso calc R 1 . .
    H H29B 0.5793 0.3250 0.3513 0.078 Uiso calc RD 1 . .
    H H29C 0.5936 0.3269 0.2842 0.078 Uiso calc R 1 . .
    C C30 0.67208(19) 0.0813(6) 0.3976(3) 0.0556(15) Uani d . 1 A .
    H H30 0.6669 0.0828 0.4403 0.067 Uiso calc R 1 . .
    C C31 0.7049(6) 0.2897(15) 0.4349(9) 0.084(4) Uani d PU 0.60(2) A 1
    H H31A 0.7168 0.3629 0.4169 0.126 Uiso calc PR 0.60(2) A 1
    H H31B 0.7299 0.2550 0.4763 0.126 Uiso calc PR 0.60(2) A 1
    H H31C 0.6789 0.3174 0.4478 0.126 Uiso calc PR 0.60(2) A 1
    C C32 0.6894(5) 0.1867(13) 0.3083(6) 0.056(3) Uani d P 0.60(2) A 1
    H H32A 0.7017 0.2683 0.2992 0.084 Uiso calc PR 0.60(2) A 1
    H H32B 0.6577 0.1740 0.2737 0.084 Uiso calc PR 0.60(2) A 1
    H H32C 0.7094 0.1167 0.3047 0.084 Uiso calc PR 0.60(2) A 1
    C C31' 0.6860(5) 0.3255(11) 0.4007(12) 0.055(5) Uani d PD 0.40(2) A 2
    H H31D 0.7025 0.3803 0.3789 0.082 Uiso calc PR 0.40(2) A 2
    H H31E 0.7007 0.3329 0.4518 0.082 Uiso calc PR 0.40(2) A 2
    H H31F 0.6533 0.3523 0.3852 0.082 Uiso calc PRD 0.40(2) A 2
    C C32' 0.7093(8) 0.1998(19) 0.3261(9) 0.053(5) Uani d PDU 0.40(2) A 2
    H H32D 0.7171 0.2896 0.3220 0.080 Uiso calc PR 0.40(2) A 2
    H H32E 0.6871 0.1696 0.2808 0.080 Uiso calc PR 0.40(2) A 2
    H H32F 0.7377 0.1479 0.3400 0.080 Uiso calc PR 0.40(2) A 2
loop_
    _atom_site_aniso_label
    _atom_site_aniso_U_11
    _atom_site_aniso_U_22
    _atom_site_aniso_U_33
    _atom_site_aniso_U_12
    _atom_site_aniso_U_13
    _atom_site_aniso_U_23
    Zn1 0.0232(2) 0.0180(2) 0.0188(2) -0.00098(19) 0.00989(18) -0.00027(17)
    Zn2 0.0236(2) 0.0188(2) 0.0191(2) 0.00050(19) 0.01015(18) -0.00067(17)
    Cl3 0.0274(5) 0.0398(6) 0.0327(5) -0.0016(5) 0.0057(4) -0.0034(5)
    O1 0.0236(14) 0.0164(14) 0.0265(14) -0.0006(11) 0.0095(11) -0.0011(11)
    O2 0.0236(14) 0.0262(15) 0.0252(14) -0.0023(12) 0.0104(12) 0.0083(11)
    O3 0.0287(15) 0.0167(13) 0.0220(13) 0.0045(11) 0.0143(12) 0.0041(10)
    O4 0.070(3) 0.049(2) 0.060(2) -0.018(2) 0.022(2) -0.0024(19)
    O5 0.034(2) 0.174(5) 0.064(3) 0.005(3) 0.0168(19) 0.042(3)
    O6 0.044(2) 0.063(3) 0.065(2) -0.0124(18) 0.0112(18) 0.0204(19)
    O7 0.041(2) 0.085(3) 0.0386(19) 0.0051(19) 0.0016(16) -0.0150(18)
    O8 0.148(4) 0.048(2) 0.045(2) 0.012(3) 0.012(2) -0.0124(19)
    N1 0.0244(18) 0.0235(18) 0.0214(16) 0.0011(14) 0.0083(14) -0.0013(13)
    N2 0.0283(18) 0.0236(19) 0.0238(16) -0.0044(15) 0.0141(14) -0.0020(13)
    N3 0.0260(18) 0.0233(19) 0.0216(16) 0.0037(15) 0.0079(14) 0.0001(13)
    N4 0.0251(18) 0.0249(18) 0.0237(17) -0.0037(14) 0.0123(14) -0.0042(14)
    N5 0.080(3) 0.049(3) 0.087(3) -0.022(3) 0.063(3) -0.023(2)
    C1 0.024(2) 0.033(2) 0.0184(18) -0.0023(17) 0.0112(16) -0.0079(16)
    C2 0.026(2) 0.032(2) 0.0217(19) -0.0006(18) 0.0121(17) -0.0037(17)
    C3 0.036(3) 0.043(3) 0.033(2) -0.012(2) 0.012(2) -0.003(2)
    C4 0.028(2) 0.064(3) 0.034(2) -0.015(2) 0.011(2) -0.006(2)
    C5 0.027(2) 0.057(3) 0.028(2) 0.001(2) 0.0106(19) -0.001(2)
    C6 0.033(2) 0.039(3) 0.023(2) 0.007(2) 0.0098(18) -0.0001(19)
    C7 0.031(2) 0.026(2) 0.028(2) -0.0110(18) 0.0171(18) -0.0076(17)
    C8 0.036(2) 0.019(2) 0.0206(19) -0.0018(18) 0.0183(17) 0.0006(15)
    C9 0.033(2) 0.0176(19) 0.0182(18) 0.0005(17) 0.0147(16) 0.0007(15)
    C10 0.039(2) 0.017(2) 0.0196(19) 0.0014(18) 0.0147(18) 0.0024(15)
    C11 0.044(3) 0.023(2) 0.029(2) 0.010(2) 0.018(2) 0.0056(17)
    C12 0.052(3) 0.019(2) 0.034(2) 0.001(2) 0.026(2) 0.0038(18)
    C13 0.047(3) 0.024(2) 0.029(2) -0.006(2) 0.023(2) -0.0013(17)
    C14 0.034(2) 0.026(2) 0.023(2) 0.0091(19) 0.0133(17) 0.0036(17)
    C15 0.024(2) 0.031(2) 0.025(2) 0.0039(18) 0.0075(17) -0.0062(17)
    C16 0.025(2) 0.033(2) 0.022(2) 0.0021(18) 0.0106(17) -0.0069(16)
    C17 0.031(2) 0.043(3) 0.031(2) -0.003(2) 0.0134(19) -0.0067(19)
    C18 0.028(2) 0.054(3) 0.034(2) -0.002(2) 0.010(2) -0.009(2)
    C19 0.028(2) 0.054(3) 0.035(2) 0.012(2) 0.006(2) -0.005(2)
    C20 0.037(3) 0.038(3) 0.028(2) 0.009(2) 0.0090(19) -0.0039(19)
    C21 0.029(2) 0.027(2) 0.026(2) -0.0064(18) 0.0163(18) -0.0072(17)
    C22 0.031(2) 0.020(2) 0.026(2) -0.0016(17) 0.0168(17) -0.0017(16)
    C23 0.034(2) 0.017(2) 0.0239(19) -0.0004(17) 0.0187(17) -0.0009(16)
    C24 0.034(2) 0.024(2) 0.0229(19) -0.0008(18) 0.0150(18) -0.0003(16)
    C25 0.036(2) 0.028(2) 0.027(2) 0.0057(19) 0.0163(18) 0.0030(17)
    C26 0.045(3) 0.023(2) 0.035(2) 0.000(2) 0.028(2) 0.0049(18)
    C27 0.037(2) 0.023(2) 0.034(2) -0.0046(19) 0.025(2) -0.0035(17)
    C28 0.031(2) 0.029(2) 0.0173(18) 0.0051(18) 0.0074(17) 0.0031(16)
    C29 0.104(4) 0.024(2) 0.048(3) 0.011(3) 0.051(3) 0.005(2)
    C30 0.060(4) 0.064(4) 0.054(3) -0.027(3) 0.034(3) -0.012(3)
    C31 0.089(6) 0.071(6) 0.087(6) -0.005(4) 0.027(4) -0.019(4)
    C32 0.036(7) 0.077(8) 0.069(7) -0.008(6) 0.035(6) 0.023(6)
    C31' 0.042(9) 0.045(9) 0.070(12) -0.022(7) 0.013(8) -0.018(8)
    C32' 0.057(7) 0.047(6) 0.059(6) 0.004(5) 0.026(5) 0.006(4)
_geom_special_details
;
All e.s.d.'s (except the e.s.d. in the dihedral angle between two l.s. planes)
are estimated using the full covariance matrix. The cell e.s.d.'s are taken
into account individually in the estimation of e.s.d.'s in distances, angles
and torsion angles; correlations between e.s.d.'s in cell parameters are only
used when they are defined by crystal symmetry. An approximate (isotropic)
treatment of cell e.s.d.'s is used for estimating e.s.d.'s involving l.s.
planes.
;
loop_
    _geom_bond_atom_site_label_1
    _geom_bond_atom_site_label_2
    _geom_bond_site_symmetry_2
    _geom_bond_distance
    _geom_bond_publ_flag
    Zn1 O3 . 1.940(2) ?
    Zn1 N2 . 2.019(3) ?
    Zn1 O1 . 2.031(2) ?
    Zn1 O2 . 2.034(3) ?
    Zn1 N1 . 2.054(3) ?
    Zn1 Zn2 . 3.0134(6) ?
    Zn2 O3 2_655 1.940(2) ?
    Zn2 N3 . 2.018(3) ?
    Zn2 O1 . 2.025(2) ?
    Zn2 O2 . 2.036(3) ?
    Zn2 N4 . 2.064(3) ?
    Cl3 O5 . 1.403(4) ?
    Cl3 O8 . 1.405(4) ?
    Cl3 O7 . 1.429(3) ?
    Cl3 O6 . 1.462(4) ?
    O1 C9 . 1.316(4) ?
    O2 C23 . 1.310(4) ?
    O3 C29 . 1.396(5) ?
    O3 Zn2 2_655 1.940(2) ?
    O4 C30 . 1.204(6) ?
    N1 C28 . 1.293(5) ?
    N1 C1 . 1.422(5) ?
    N2 C7 . 1.287(5) ?
    N2 C2 . 1.421(5) ?
    N3 C14 . 1.285(5) ?
    N3 C15 . 1.435(5) ?
    N4 C21 . 1.285(5) ?
    N4 C16 . 1.422(5) ?
    N5 C30 . 1.335(6) ?
    N5 C32' . 1.475(9) ?
    N5 C32 . 1.477(11) ?
    N5 C31 . 1.501(12) ?
    N5 C31' . 1.510(9) ?
    C1 C6 . 1.402(5) ?
    C1 C2 . 1.413(6) ?
    C2 C3 . 1.399(6) ?
    C3 C4 . 1.375(6) ?
    C3 H3 . 0.9500 ?
    C4 C5 . 1.381(7) ?
    C4 H4 . 0.9500 ?
    C5 C6 . 1.387(6) ?
    C5 H5 . 0.9500 ?
    C6 H6 . 0.9500 ?
    C7 C8 . 1.459(5) ?
    C7 H7 . 0.9500 ?
    C8 C13 . 1.415(6) ?
    C8 C9 . 1.417(5) ?
    C9 C10 . 1.431(5) ?
    C10 C11 . 1.404(6) ?
    C10 C14 . 1.457(6) ?
    C11 C12 . 1.380(6) ?
    C11 H11 . 0.9500 ?
    C12 C13 . 1.377(6) ?
    C12 H12 . 0.9500 ?
    C13 H13 . 0.9500 ?
    C14 H14 . 0.9500 ?
    C15 C20 . 1.390(5) ?
    C15 C16 . 1.408(6) ?
    C16 C17 . 1.398(6) ?
    C17 C18 . 1.384(6) ?
    C17 H17 . 0.9500 ?
    C18 C19 . 1.373(7) ?
    C18 H18 . 0.9500 ?
    C19 C20 . 1.384(6) ?
    C19 H19 . 0.9500 ?
    C20 H20 . 0.9500 ?
    C21 C22 . 1.455(5) ?
    C21 H21 . 0.9500 ?
    C22 C27 . 1.401(5) ?
    C22 C23 . 1.432(5) ?
    C23 C24 . 1.423(5) ?
    C24 C25 . 1.413(5) ?
    C24 C28 . 1.447(5) ?
    C25 C26 . 1.370(6) ?
    C25 H25 . 0.9500 ?
    C26 C27 . 1.377(6) ?
    C26 H26 . 0.9500 ?
    C27 H27 . 0.9500 ?
    C28 H28 . 0.9500 ?
    C29 H29A . 0.9800 ?
    C29 H29B . 0.9800 ?
    C29 H29C . 0.9800 ?
    C30 H30 . 0.9500 ?
    C31 H31A . 0.9800 ?
    C31 H31B . 0.9800 ?
    C31 H31C . 0.9800 ?
    C32 H32A . 0.9800 ?
    C32 H32B . 0.9800 ?
    C32 H32C . 0.9800 ?
    C31' H31D . 0.9800 ?
    C31' H31E . 0.9800 ?
    C31' H31F . 0.9800 ?
    C32' H32D . 0.9800 ?
    C32' H32E . 0.9800 ?
    C32' H32F . 0.9800 ?
loop_
    _geom_angle_atom_site_label_1
    _geom_angle_atom_site_label_2
    _geom_angle_atom_site_label_3
    _geom_angle_site_symmetry_1
    _geom_angle_site_symmetry_3
    _geom_angle
    _geom_angle_publ_flag
    O3 Zn1 N2 . . 110.85(12) ?
    O3 Zn1 O1 . . 107.89(10) ?
    N2 Zn1 O1 . . 89.05(12) ?
    O3 Zn1 O2 . . 106.49(11) ?
    N2 Zn1 O2 . . 142.66(12) ?
    O1 Zn1 O2 . . 79.43(10) ?
    O3 Zn1 N1 . . 108.52(11) ?
    N2 Zn1 N1 . . 81.23(13) ?
    O1 Zn1 N1 . . 143.43(11) ?
    O2 Zn1 N1 . . 87.22(11) ?
    O3 Zn1 Zn2 . . 97.31(8) ?
    N2 Zn1 Zn2 . . 129.80(9) ?
    O1 Zn1 Zn2 . . 41.93(7) ?
    O2 Zn1 Zn2 . . 42.26(7) ?
    N1 Zn1 Zn2 . . 128.55(9) ?
    O3 Zn2 N3 2_655 . 112.30(11) ?
    O3 Zn2 O1 2_655 . 106.91(10) ?
    N3 Zn2 O1 . . 89.22(12) ?
    O3 Zn2 O2 2_655 . 106.50(11) ?
    N3 Zn2 O2 . . 141.19(11) ?
    O1 Zn2 O2 . . 79.53(10) ?
    O3 Zn2 N4 2_655 . 109.14(11) ?
    N3 Zn2 N4 . . 80.73(13) ?
    O1 Zn2 N4 . . 143.75(11) ?
    O2 Zn2 N4 . . 86.77(11) ?
    O3 Zn2 Zn1 2_655 . 96.64(8) ?
    N3 Zn2 Zn1 . . 129.79(9) ?
    O1 Zn2 Zn1 . . 42.11(7) ?
    O2 Zn2 Zn1 . . 42.20(7) ?
    N4 Zn2 Zn1 . . 128.13(9) ?
    O5 Cl3 O8 . . 110.8(3) ?
    O5 Cl3 O7 . . 110.0(2) ?
    O8 Cl3 O7 . . 108.8(2) ?
    O5 Cl3 O6 . . 109.4(2) ?
    O8 Cl3 O6 . . 107.4(2) ?
    O7 Cl3 O6 . . 110.5(2) ?
    C9 O1 Zn2 . . 130.6(2) ?
    C9 O1 Zn1 . . 130.6(2) ?
    Zn2 O1 Zn1 . . 95.96(11) ?
    C23 O2 Zn1 . . 132.1(2) ?
    C23 O2 Zn2 . . 132.3(2) ?
    Zn1 O2 Zn2 . . 95.54(10) ?
    C29 O3 Zn2 . 2_655 117.7(2) ?
    C29 O3 Zn1 . . 116.9(2) ?
    Zn2 O3 Zn1 2_655 . 125.25(13) ?
    C28 N1 C1 . . 123.4(3) ?
    C28 N1 Zn1 . . 127.4(3) ?
    C1 N1 Zn1 . . 109.2(2) ?
    C7 N2 C2 . . 122.4(3) ?
    C7 N2 Zn1 . . 127.3(3) ?
    C2 N2 Zn1 . . 110.1(2) ?
    C14 N3 C15 . . 122.1(3) ?
    C14 N3 Zn2 . . 128.0(3) ?
    C15 N3 Zn2 . . 109.4(2) ?
    C21 N4 C16 . . 123.9(3) ?
    C21 N4 Zn2 . . 127.4(3) ?
    C16 N4 Zn2 . . 108.6(2) ?
    C30 N5 C32' . . 126.5(9) ?
    C30 N5 C32 . . 114.8(7) ?
    C30 N5 C31 . . 115.8(7) ?
    C32' N5 C31 . . 112.8(11) ?
    C32 N5 C31 . . 129.3(10) ?
    C30 N5 C31' . . 130.5(7) ?
    C32' N5 C31' . . 102.7(11) ?
    C32 N5 C31' . . 108.6(11) ?
    C6 C1 C2 . . 119.8(4) ?
    C6 C1 N1 . . 124.4(4) ?
    C2 C1 N1 . . 115.9(3) ?
    C3 C2 C1 . . 119.3(4) ?
    C3 C2 N2 . . 124.9(4) ?
    C1 C2 N2 . . 115.8(3) ?
    C4 C3 C2 . . 120.0(4) ?
    C4 C3 H3 . . 120.0 ?
    C2 C3 H3 . . 120.0 ?
    C3 C4 C5 . . 121.0(4) ?
    C3 C4 H4 . . 119.5 ?
    C5 C4 H4 . . 119.5 ?
    C4 C5 C6 . . 120.5(4) ?
    C4 C5 H5 . . 119.8 ?
    C6 C5 H5 . . 119.8 ?
    C5 C6 C1 . . 119.5(4) ?
    C5 C6 H6 . . 120.3 ?
    C1 C6 H6 . . 120.3 ?
    N2 C7 C8 . . 125.6(4) ?
    N2 C7 H7 . . 117.2 ?
    C8 C7 H7 . . 117.2 ?
    C13 C8 C9 . . 119.2(4) ?
    C13 C8 C7 . . 114.6(4) ?
    C9 C8 C7 . . 125.5(3) ?
    O1 C9 C8 . . 120.5(3) ?
    O1 C9 C10 . . 121.0(3) ?
    C8 C9 C10 . . 118.6(3) ?
    C11 C10 C9 . . 119.2(4) ?
    C11 C10 C14 . . 115.1(4) ?
    C9 C10 C14 . . 125.6(4) ?
    C12 C11 C10 . . 121.8(4) ?
    C12 C11 H11 . . 119.1 ?
    C10 C11 H11 . . 119.1 ?
    C13 C12 C11 . . 119.4(4) ?
    C13 C12 H12 . . 120.3 ?
    C11 C12 H12 . . 120.3 ?
    C12 C13 C8 . . 121.6(4) ?
    C12 C13 H13 . . 119.2 ?
    C8 C13 H13 . . 119.2 ?
    N3 C14 C10 . . 125.2(4) ?
    N3 C14 H14 . . 117.4 ?
    C10 C14 H14 . . 117.4 ?
    C20 C15 C16 . . 120.2(4) ?
    C20 C15 N3 . . 124.6(4) ?
    C16 C15 N3 . . 115.2(3) ?
    C17 C16 C15 . . 119.3(4) ?
    C17 C16 N4 . . 124.6(4) ?
    C15 C16 N4 . . 116.1(3) ?
    C18 C17 C16 . . 119.6(4) ?
    C18 C17 H17 . . 120.2 ?
    C16 C17 H17 . . 120.2 ?
    C19 C18 C17 . . 120.6(4) ?
    C19 C18 H18 . . 119.7 ?
    C17 C18 H18 . . 119.7 ?
    C18 C19 C20 . . 121.0(4) ?
    C18 C19 H19 . . 119.5 ?
    C20 C19 H19 . . 119.5 ?
    C19 C20 C15 . . 119.2(4) ?
    C19 C20 H20 . . 120.4 ?
    C15 C20 H20 . . 120.4 ?
    N4 C21 C22 . . 125.9(4) ?
    N4 C21 H21 . . 117.1 ?
    C22 C21 H21 . . 117.1 ?
    C27 C22 C23 . . 119.2(4) ?
    C27 C22 C21 . . 116.6(3) ?
    C23 C22 C21 . . 124.0(3) ?
    O2 C23 C24 . . 120.8(3) ?
    O2 C23 C22 . . 121.0(3) ?
    C24 C23 C22 . . 118.2(3) ?
    C25 C24 C23 . . 118.8(4) ?
    C25 C24 C28 . . 116.2(4) ?
    C23 C24 C28 . . 124.9(3) ?
    C26 C25 C24 . . 121.9(4) ?
    C26 C25 H25 . . 119.1 ?
    C24 C25 H25 . . 119.1 ?
    C25 C26 C27 . . 119.4(4) ?
    C25 C26 H26 . . 120.3 ?
    C27 C26 H26 . . 120.3 ?
    C26 C27 C22 . . 121.6(4) ?
    C26 C27 H27 . . 119.2 ?
    C22 C27 H27 . . 119.2 ?
    N1 C28 C24 . . 125.6(3) ?
    N1 C28 H28 . . 117.2 ?
    C24 C28 H28 . . 117.2 ?
    O3 C29 H29A . . 109.5 ?
    O3 C29 H29B . . 109.5 ?
    H29A C29 H29B . . 109.5 ?
    O3 C29 H29C . . 109.5 ?
    H29A C29 H29C . . 109.5 ?
    H29B C29 H29C . . 109.5 ?
    O4 C30 N5 . . 125.5(5) ?
    O4 C30 H30 . . 117.3 ?
    N5 C30 H30 . . 117.3 ?
    N5 C31 H31A . . 109.5 ?
    N5 C31 H31B . . 109.5 ?
    H31A C31 H31B . . 109.5 ?
    N5 C31 H31C . . 109.5 ?
    H31A C31 H31C . . 109.5 ?
    H31B C31 H31C . . 109.5 ?
    N5 C32 H32A . . 109.5 ?
    N5 C32 H32B . . 109.5 ?
    H32A C32 H32B . . 109.5 ?
    N5 C32 H32C . . 109.5 ?
    H32A C32 H32C . . 109.5 ?
    H32B C32 H32C . . 109.5 ?
    N5 C31' H31D . . 109.5 ?
    N5 C31' H31E . . 109.5 ?
    H31D C31' H31E . . 109.5 ?
    N5 C31' H31F . . 109.5 ?
    H31D C31' H31F . . 109.5 ?
    H31E C31' H31F . . 109.5 ?
    N5 C32' H32D . . 109.5 ?
    N5 C32' H32E . . 109.5 ?
    H32D C32' H32E . . 109.5 ?
    N5 C32' H32F . . 109.5 ?
    H32D C32' H32F . . 109.5 ?
    H32E C32' H32F . . 109.5 ?
