# Supplementary material for: Di-μ2-methoxo-bis­{[μ-3,10,18,25-tetra­aza­penta­cyclo­[17.4.4.3.1.1]triconta-1(31),2,4(9),5,7,10,12,14,16(32),17,19(24),20,22,25,27,29-hexa­deca­ene-31,32-diolato]dizinc(II)} bis­(perchlorate) N,N-dimethyl­formamide disolvate
Source: Acta Crystallogr Sect E Struct Rep Online. 2011 Feb 23;67(Pt 3):m368. doi: 10.1107/S1600536811005873 (PMC3052062; doi:10.1107/S1600536811005873)
Supplement: Supplementary file 2 [file e-67-0m368-Isup2.hkl]

# 
# h,k,l, Fc-squared, Fo-squared, sigma(Fo-squared) and status flag 
# 
data_I
_shelx_title ' k24_07 in C2/c' 
_shelx_refln_list_code          4 
_shelx_F_calc_maximum      704.00 
_exptl_crystal_F_000      3168.00 
_reflns_d_resolution_high  0.8107 
 
loop_ 
 _symmetry_equiv_pos_as_xyz 
 'x, y, z' 
 '-x, y, -z+1/2' 
 'x+1/2, y+1/2, z' 
 '-x+1/2, y+1/2, -z+1/2' 
 '-x, -y, -z' 
 'x, -y, z-1/2' 
 '-x+1/2, -y+1/2, -z' 
 'x+1/2, -y+1/2, z-1/2' 
 
_cell_length_a    30.9454 
_cell_length_b    10.4512 
_cell_length_c    20.5774 
_cell_angle_alpha  90.000 
_cell_angle_beta  112.019 
_cell_angle_gamma  90.000 
 
_shelx_F_squared_multiplier     1.000 
 
loop_ 
 _refln_index_h 
 _refln_index_k 
 _refln_index_l 
 _refln_F_squared_calc 
 _refln_F_squared_meas 
 _refln_F_squared_sigma 
 _refln_observed_status 
   4   0   0       29.98       53.42     16.28 o 
   6   0   0    28943.50    31623.85    631.93 o 
   8   0   0   192946.19   194372.67   6484.89 o 
  10   0   0    76081.17    77055.10   2774.76 o 
  12   0   0     3768.64     2911.90    164.42 o 
  14   0   0     2070.43     1452.53     95.31 o 
  16   0   0     6033.94     6971.65    219.42 o 
  18   0   0    40280.09    42887.88    832.64 o 
  20   0   0    61710.71    62627.77   2217.64 o 
  22   0   0     2723.37     2922.74    369.14 o 
  24   0   0     3261.38     2774.10    480.66 o 
  26   0   0      102.61        5.82    348.96 o 
  28   0   0    10062.31    11139.84    655.86 o 
  30   0   0     1328.18     1458.95    502.54 o 
  32   0   0       79.86     -359.76    429.55 o 
  34   0   0      126.09      479.86   1052.82 o 
   1   1   0   183751.41   205232.86   2171.37 o 
   3   1   0    81104.91    90849.73   1333.24 o 
   5   1   0    19589.66    20862.03    285.78 o 
   7   1   0   214330.28   217288.41   3632.81 o 
   9   1   0     8188.93     7299.49    138.51 o 
  11   1   0    41653.78    40442.77    918.74 o 
  13   1   0     4819.80     3344.68    161.17 o 
  15   1   0    19765.31    20541.46    502.10 o 
  17   1   0    47375.66    47798.93   1032.41 o 
  19   1   0     8880.97     9811.86    312.05 o 
  21   1   0     5939.16     6553.72    350.45 o 
  23   1   0     1738.93     1685.73    283.85 o 
  25   1   0     2854.41     2493.64    258.48 o 
  27   1   0     7478.49     6131.75    362.51 o 
  29   1   0      626.43      861.14    288.75 o 
  31   1   0      338.78     -114.68    292.51 o 
  33   1   0      476.29      100.81    383.49 o 
  35   1   0       47.05     1092.80    425.68 o 
   0   2   0   211449.45   229081.13   3321.40 o 
   2   2   0    34617.07    38748.99    693.66 o 
   4   2   0     6732.78     7848.33    153.27 o 
   6   2   0      521.42      502.36     35.93 o 
   8   2   0    38643.71    42724.11    540.19 o 
  10   2   0   183400.33   198989.64   2323.34 o 
  12   2   0    18239.74    20734.06    294.82 o 
  14   2   0       30.88       53.79     49.61 o 
  16   2   0      816.44      530.43     65.42 o 
  18   2   0    30738.85    33039.76    782.42 o 
  20   2   0    18705.20    19203.15    688.86 o 
  22   2   0     1011.53      750.41    137.30 o 
  24   2   0      407.64      337.87    121.92 o 
  26   2   0     1717.30     1527.40    287.54 o 
  28   2   0     2643.64     2391.87    312.95 o 
  30   2   0      810.05     1083.53    332.13 o 
  32   2   0        0.09      148.94    402.87 o 
  34   2   0       21.05      216.64    374.97 o 
   1   3   0    21545.59    24326.99    426.10 o 
   3   3   0    22376.39    22243.28    401.20 o 
   5   3   0        4.35      -22.16     22.16 o 
   7   3   0    19090.63    20251.14    412.94 o 
   9   3   0    11375.32    11575.68    182.46 o 
  11   3   0      552.38      363.42     69.77 o 
  13   3   0     2702.17     2490.92     99.92 o 
  15   3   0     3268.13     3766.98    134.42 o 
  17   3   0     5312.92     4848.91    138.97 o 
  19   3   0      440.34      434.31    111.47 o 
  21   3   0     1503.32     1686.85    178.99 o 
  23   3   0      360.66      398.54    110.99 o 
  25   3   0      166.95       85.22    158.66 o 
  27   3   0     1345.48      662.55    259.01 o 
  29   3   0      329.38      394.31    315.43 o 
  31   3   0      117.13      112.16    392.67 o 
  33   3   0      381.49       74.78    519.74 o 
   0   4   0    17114.63    19374.05   1060.79 o 
   2   4   0     5868.42     6724.42    236.60 o 
   4   4   0     3690.50     3292.74    114.38 o 
   6   4   0     1504.20      939.46    130.93 o 
   8   4   0     4278.72     5047.86    177.76 o 
  10   4   0       47.87      172.09     91.25 o 
  12   4   0     1064.53     1380.86    138.19 o 
  14   4   0      557.15      451.35     52.52 o 
  16   4   0      224.07      100.10     69.19 o 
  18   4   0     1246.43     1271.96    127.86 o 
  20   4   0      172.58       13.14     92.88 o 
  22   4   0      122.63      249.08    134.83 o 
  24   4   0       85.86      147.47    141.25 o 
  26   4   0       34.54      276.12    321.18 o 
  28   4   0      662.45       69.45    358.82 o 
  30   4   0        1.03       22.66    378.70 o 
  32   4   0       20.56      185.89    453.30 o 
   1   5   0       56.97      136.86     96.15 o 
   3   5   0    11469.32    11162.07    312.10 o 
   5   5   0      197.27      171.21     75.51 o 
   7   5   0     4047.31     4077.23    238.42 o 
   9   5   0    17459.31    18279.86    436.74 o 
  11   5   0    11701.56    11957.73    348.29 o 
  13   5   0     2348.40     2177.88    171.16 o 
  15   5   0        9.80       82.43    137.70 o 
  17   5   0      571.84      619.41    159.18 o 
  19   5   0       46.49      145.21    140.71 o 
  21   5   0      319.45      404.49    148.03 o 
  23   5   0      230.34      384.55    182.62 o 
  25   5   0     1323.06      923.68    209.93 o 
  27   5   0       16.99      249.90    280.71 o 
  29   5   0       37.79      254.90    511.62 o 
  31   5   0       63.50       -1.24    507.01 o 
   0   6   0      247.23      547.83    181.90 o 
   2   6   0     8193.55     7521.01    276.07 o 
   4   6   0     1224.43     1038.64    164.11 o 
   6   6   0     1051.43     1120.65    101.90 o 
   8   6   0    21611.01    20567.68    507.16 o 
  10   6   0    33341.21    35050.72    750.89 o 
  12   6   0    14072.56    14203.27    427.54 o 
  14   6   0     1615.44     1492.57    185.82 o 
  16   6   0      677.26      328.34    151.08 o 
  18   6   0     8602.15     8935.43    404.07 o 
  20   6   0     6382.95     6710.43    323.74 o 
  22   6   0      356.87      735.13    221.17 o 
  24   6   0      210.29      183.65    286.67 o 
  26   6   0       31.21       25.76    255.29 o 
  28   6   0        5.17     -284.65    525.37 o 
  30   6   0      517.46     -730.92    730.92 o 
   1   7   0    23606.60    23028.52    581.59 o 
   3   7   0    33829.56    35942.26    770.40 o 
   5   7   0      447.51      384.23    168.11 o 
   7   7   0    39191.55    39837.86    870.05 o 
   9   7   0    21486.27    21909.16    566.94 o 
  11   7   0    21611.18    22351.14    577.25 o 
  13   7   0    20827.90    20787.27    575.37 o 
  15   7   0      235.59      -92.94    243.99 o 
  17   7   0     5460.01     6320.45    346.90 o 
  19   7   0     6484.91     6276.87    373.55 o 
  21   7   0     7213.40     7150.76    433.87 o 
  23   7   0     6853.55     7879.05    676.87 o 
  25   7   0       35.68      230.34    463.88 o 
  27   7   0      814.97     1065.31    372.15 o 
  29   7   0      109.05     -473.39    516.89 o 
   0   8   0   107485.45   120975.87   3271.93 o 
   2   8   0    22694.08    23456.86    610.79 o 
   4   8   0     2235.53     2504.31    337.73 o 
   6   8   0      308.35      245.86    187.37 o 
   8   8   0    14989.87    16422.82    504.32 o 
  10   8   0    18151.13    16675.71    506.00 o 
  12   8   0    10778.06    11400.93    445.16 o 
  14   8   0     1014.08      901.90    218.68 o 
  16   8   0     4597.98     5355.25    452.89 o 
  18   8   0     8135.33     7631.05    399.59 o 
  20   8   0    14251.09    15846.80    739.54 o 
  22   8   0     1788.77     1977.74    371.41 o 
  24   8   0        2.71      192.15    415.56 o 
  26   8   0       10.59      137.66    331.53 o 
   1   9   0    30086.96    31402.41    790.27 o 
   3   9   0    23280.42    24816.55    793.95 o 
   5   9   0      720.16      457.87    244.43 o 
   7   9   0    10732.70    10011.06    578.97 o 
   9   9   0    31169.59    34537.46    839.57 o 
  11   9   0    55392.40    62906.21   1363.22 o 
  13   9   0     5603.83     4724.40    340.36 o 
  15   9   0     1780.76     1589.95    402.08 o 
  17   9   0     8356.34     9016.78    590.57 o 
  19   9   0     5460.33     5420.76    543.46 o 
  21   9   0     2495.39     2608.36    472.34 o 
  23   9   0      619.25      240.63    546.56 o 
  25   9   0      562.31      989.21    361.11 o 
   0  10   0     6457.47     6980.60    873.49 o 
   2  10   0     3982.29     4412.28    437.66 o 
   4  10   0      281.45      271.77    266.69 o 
   6  10   0     2885.03     2682.14    356.23 o 
   8  10   0     4885.40     4637.37    371.28 o 
  10  10   0    17577.46    17879.58    648.89 o 
  12  10   0     5500.83     5887.98    392.33 o 
  14  10   0        2.38      -72.20    269.06 o 
  16  10   0      916.88     1064.53    290.92 o 
  18  10   0     1346.59     1478.82    364.09 o 
  20  10   0      445.13      442.47    601.44 o 
  22  10   0       86.27     -132.72    592.90 o 
   1  11   0     7724.68     6690.54    453.25 o 
   3  11   0       12.15     -305.66    305.66 o 
   5  11   0       11.95     -209.26    358.31 o 
   7  11   0      169.96      110.60    289.34 o 
   9  11   0     1035.02      964.39    350.76 o 
  11  11   0      205.00      250.21    456.06 o 
  13  11   0       47.96     -131.62    299.59 o 
  15  11   0       16.02      200.43    363.67 o 
  17  11   0      261.38        3.19    371.83 o 
   0  12   0       29.49      128.14    480.22 o 
   2  12   0      110.88      120.34    371.48 o 
   4  12   0       27.46     -338.02    354.22 o 
   6  12   0      564.09      -77.52    358.21 o 
   8  12   0        7.47      531.00    458.26 o 
  10  12   0      661.16     -452.71    452.71 o 
  12  12   0      257.49     -157.80    414.86 o 
 -35   1   1       23.62     -357.74    357.74 o 
 -33   1   1        1.21     -222.00    319.41 o 
 -31   1   1     1031.39     1015.65    306.50 o 
 -29   1   1       46.16      141.31    291.69 o 
 -27   1   1        2.79      -86.55    261.14 o 
 -25   1   1    10908.50     9941.17    401.14 o 
 -23   1   1       10.21      -62.69    144.47 o 
 -21   1   1      710.61      660.97    117.88 o 
 -19   1   1     5107.72     5132.61    160.37 o 
 -17   1   1      138.80      392.71     40.97 o 
 -15   1   1     5998.93     5862.65    185.92 o 
 -13   1   1      379.10      222.45     43.43 o 
 -11   1   1     4718.62     5242.11    197.23 o 
  -9   1   1     2016.86     1716.81     73.10 o 
  -7   1   1      111.92      100.26     32.94 o 
  -5   1   1     4855.11     5735.99     82.79 o 
  -3   1   1    17261.16    17952.61    251.26 o 
  -1   1   1    66293.13    71714.12    758.89 o 
   1   1   1    70455.03    79345.05    821.43 o 
   3   1   1     3206.78     3760.95     58.26 o 
   5   1   1    50228.44    50391.61    698.65 o 
   7   1   1    12492.87    11563.32    183.33 o 
   9   1   1     2431.17     1749.90     54.23 o 
  11   1   1     7596.88     6659.42    207.26 o 
  13   1   1     3905.12     3716.91    140.86 o 
  15   1   1       74.24       88.98     50.31 o 
  17   1   1     4360.75     4084.10    196.37 o 
  19   1   1     6764.78     6311.30    231.52 o 
  21   1   1    20636.89    22403.55    529.83 o 
  23   1   1       54.24      -70.57     98.72 o 
  25   1   1     2550.20     2894.09    345.60 o 
  27   1   1       11.31       22.58    229.55 o 
  29   1   1      602.97      749.38    360.53 o 
  31   1   1      437.66      385.62    334.21 o 
  33   1   1      158.20      134.64    336.72 o 
 -34   2   1     1296.39      861.40    408.40 o 
 -32   2   1      106.14      325.71    351.06 o 
 -30   2   1      752.93      723.33    348.12 o 
 -28   2   1     1165.68      694.49    280.23 o 
 -26   2   1     4347.57     3658.20    364.85 o 
 -24   2   1      193.62      265.10    174.05 o 
 -22   2   1     6617.54     6319.23    387.74 o 
 -20   2   1     1075.16      996.79     65.61 o 
 -18   2   1      297.72      274.79     56.52 o 
 -16   2   1      745.64      705.49     80.31 o 
 -14   2   1    10034.05    12895.12    311.11 o 
 -12   2   1     2899.12     2600.09    103.48 o 
 -10   2   1     5642.75     4805.70    140.82 o 
  -8   2   1     1450.16     1544.43     74.93 o 
  -6   2   1     2022.07     2120.77     63.08 o 
  -4   2   1     2633.28     3199.81     70.67 o 
  -2   2   1    77042.72    86525.65   1024.68 o 
   0   2   1    20285.09    20971.49    277.15 o 
   2   2   1    35974.68    40701.59    644.02 o 
   4   2   1    88806.25    95765.80   1258.44 o 
   6   2   1      141.44      166.74     34.46 o 
   8   2   1    32149.34    30490.59    376.50 o 
  10   2   1    96154.91   101350.27   1334.16 o 
  12   2   1     3478.13     2451.06     84.08 o 
  14   2   1     3837.56     5209.40    174.13 o 
  16   2   1    27476.66    25435.13    495.95 o 
  18   2   1    42131.87    42717.97    798.90 o 
  20   2   1     6543.13     6148.64    187.90 o 
  22   2   1     1004.08     1047.84    151.11 o 
  24   2   1      745.29      860.49    138.21 o 
  26   2   1     6213.94     5845.95    403.59 o 
  28   2   1     6780.89     6315.67    399.10 o 
  30   2   1      671.57      568.92    297.30 o 
  32   2   1       46.45      290.03    351.71 o 
  34   2   1        6.14      183.37    412.15 o 
 -33   3   1     3918.01     4037.09    455.12 o 
 -31   3   1     5997.46     5641.08    436.70 o 
 -29   3   1      663.16      162.88    316.17 o 
 -27   3   1       26.39      -14.91    276.10 o 
 -25   3   1     5481.67     5598.32    263.87 o 
 -23   3   1      200.65      232.96     88.78 o 
 -21   3   1       38.57       62.32     80.46 o 
 -19   3   1     1563.41     1397.18     93.39 o 
 -17   3   1     2277.06     2281.69     94.56 o 
 -15   3   1      528.55      340.05     60.02 o 
 -13   3   1     1367.19      794.76     59.08 o 
 -11   3   1    11937.78    14438.86    225.22 o 
  -9   3   1    40884.80    42994.38    604.85 o 
  -7   3   1    19039.83    20299.32    296.86 o 
  -5   3   1    17946.02    18056.72    294.27 o 
  -3   3   1     2781.78     2596.51     86.46 o 
  -1   3   1     6918.41     7407.46    170.26 o 
   1   3   1    77397.32    77094.27   1468.86 o 
   3   3   1    11570.17    12693.14    334.08 o 
   5   3   1    32798.13    36197.51   1028.54 o 
   7   3   1    69712.47    80781.33   1391.20 o 
   9   3   1   283809.78   310139.72   6273.38 o 
  11   3   1   289142.63   324356.72   7795.44 o 
  13   3   1     4706.62     4017.52    139.31 o 
  15   3   1     3420.50     2718.82    120.18 o 
  17   3   1    16704.88    17651.52    333.46 o 
  19   3   1    25493.98    27321.45    509.76 o 
  21   3   1    15687.36    16010.17    676.04 o 
  23   3   1     1305.22     1385.88    149.03 o 
  25   3   1     5349.25     5636.12    511.74 o 
  27   3   1     3843.24     3273.69    337.90 o 
  29   3   1     8971.41     8305.30    510.52 o 
  31   3   1     3713.35     3087.43    504.14 o 
  33   3   1      615.64     1006.16    444.23 o 
 -34   4   1      370.06      412.40    608.07 o 
 -32   4   1      519.80       35.03    397.13 o 
 -30   4   1     2118.53     1787.93    534.14 o 
 -28   4   1     4968.67     4432.86    480.55 o 
 -26   4   1      559.15      541.19    196.71 o 
 -24   4   1      975.97     1122.90    153.28 o 
 -22   4   1     2336.02     2543.75    332.21 o 
 -20   4   1      662.07      690.13    131.30 o 
 -18   4   1      588.50      724.25    115.61 o 
 -16   4   1      101.75      145.60     62.98 o 
 -14   4   1      461.57      406.63     53.70 o 
 -12   4   1     4035.88     2779.25    156.72 o 
 -10   4   1    43120.66    44737.83    983.17 o 
  -8   4   1    15057.28    17559.06    547.38 o 
  -6   4   1     9580.71     8572.26    278.07 o 
  -4   4   1    16514.53    18983.98    487.72 o 
  -2   4   1   159976.47   163969.09   2791.66 o 
   0   4   1    47577.19    50702.82    912.53 o 
   2   4   1    45916.06    52510.61    872.09 o 
   4   4   1     1073.26      762.08     69.40 o 
   6   4   1    59884.00    61218.20   1546.84 o 
   8   4   1   125100.48   136068.88   3137.14 o 
  10   4   1   193305.83   212569.66   3811.07 o 
  12   4   1    29874.55    28329.15    545.18 o 
  14   4   1      958.99     1013.49     67.93 o 
  16   4   1    18066.29    18128.23    356.84 o 
  18   4   1    44008.75    46107.12    759.67 o 
  20   4   1     5966.14     5945.28    352.62 o 
  22   4   1     3435.08     3479.31    331.10 o 
  24   4   1     1789.43     1629.68    233.97 o 
  26   4   1    12548.89    13300.64   1059.69 o 
  28   4   1    11705.46    11291.74   1012.69 o 
  30   4   1     1991.23     2278.16    556.74 o 
  32   4   1       81.55      -49.82    562.51 o 
 -33   5   1      927.41     2004.34    713.67 o 
 -31   5   1     5022.22     4896.93   1104.06 o 
 -29   5   1      641.40      866.47    632.13 o 
 -27   5   1      106.54      334.60    519.55 o 
 -25   5   1     1374.12     1752.18    198.09 o 
 -23   5   1       44.13     -145.78    164.32 o 
 -21   5   1      228.98      184.87    202.93 o 
 -19   5   1      890.75      992.06    161.00 o 
 -17   5   1      950.40      607.02    146.82 o 
 -15   5   1     2248.81     2173.02    187.43 o 
 -13   5   1     4599.98     4808.83    220.88 o 
 -11   5   1    15413.74    17292.60    421.66 o 
  -9   5   1    50329.20    51162.38    985.40 o 
  -7   5   1     8467.66     8620.82    222.09 o 
  -5   5   1     1510.52      715.52     74.10 o 
  -3   5   1     2921.94     3346.58    273.90 o 
  -1   5   1    24373.53    22319.30    826.26 o 
   1   5   1    37099.93    33767.84    963.83 o 
   3   5   1     3736.95     3361.29    151.83 o 
   5   5   1    11695.75    11348.77    352.74 o 
   7   5   1    61534.82    63552.73   1472.92 o 
   9   5   1    77904.56    79584.69   1914.04 o 
  11   5   1    37375.92    39169.97    888.42 o 
  13   5   1     2305.90     2472.94    202.15 o 
  15   5   1    11789.43    12419.87    370.20 o 
  17   5   1    21347.70    22778.31    547.45 o 
  19   5   1    19905.76    21360.02    489.13 o 
  21   5   1     9878.70    10948.77    557.84 o 
  23   5   1      757.09      896.49    204.27 o 
  25   5   1     7648.87     8034.42    634.61 o 
  27   5   1     3975.45     4709.07    447.26 o 
  29   5   1     5338.87     5186.47    724.96 o 
  31   5   1     2112.41     1333.81    794.46 o 
 -30   6   1      979.02     1354.34    563.62 o 
 -28   6   1      896.27     1209.10    589.44 o 
 -26   6   1      150.10     -232.76    343.12 o 
 -24   6   1      978.28      964.72    328.93 o 
 -22   6   1       25.68       80.99    211.01 o 
 -20   6   1      265.44       76.28    175.80 o 
 -18   6   1      830.44      724.53    186.72 o 
 -16   6   1     1137.02     1232.75    175.33 o 
 -14   6   1     3977.85     4830.20    259.90 o 
 -12   6   1     2022.70     1465.92    175.80 o 
 -10   6   1     4335.00     4290.19    467.36 o 
  -8   6   1    10270.72    11002.09    272.53 o 
  -6   6   1     2413.52     2072.67    176.12 o 
  -4   6   1     3763.75     4139.40    218.81 o 
  -2   6   1    73584.27    78414.90   1418.76 o 
   0   6   1    68012.86    80205.43   1466.92 o 
   2   6   1     7118.59     6719.56    277.65 o 
   4   6   1     1605.56     1549.59    138.29 o 
   6   6   1    21024.83    21520.47    452.68 o 
   8   6   1    41119.52    40050.76   1359.33 o 
  10   6   1    44587.77    47334.50   1239.62 o 
  12   6   1    17495.32    17848.34    735.33 o 
  14   6   1      178.83      204.85    149.29 o 
  16   6   1     4452.55     4196.96    262.92 o 
  18   6   1    11622.88    12733.49    921.28 o 
  20   6   1    12321.06    13098.58    584.23 o 
  22   6   1     5733.38     5804.69    446.91 o 
  24   6   1      129.53      187.23    216.65 o 
  26   6   1     1917.73     2282.59    285.24 o 
  28   6   1     2748.72     2862.46    662.99 o 
  30   6   1     1110.85     2820.94    808.26 o 
 -29   7   1      320.57     1323.01    605.57 o 
 -27   7   1       27.90       19.48    504.37 o 
 -25   7   1     1033.15      575.66    255.79 o 
 -23   7   1       35.38      169.76    282.61 o 
 -21   7   1      274.75      202.86    245.16 o 
 -19   7   1     1333.26     1088.55    238.77 o 
 -17   7   1      670.16      578.22    244.06 o 
 -15   7   1      174.16      191.12    165.03 o 
 -13   7   1      200.45      -26.57    166.49 o 
 -11   7   1      789.88      757.93    227.50 o 
  -9   7   1      463.82      651.53    184.89 o 
  -7   7   1      396.27      153.41    138.74 o 
  -5   7   1        5.20       67.91    172.68 o 
  -3   7   1     1395.77      993.03    184.67 o 
  -1   7   1     6951.40     6556.58    283.03 o 
   1   7   1     2039.29     1633.47    204.17 o 
   3   7   1       15.03      146.16    315.26 o 
   5   7   1     1748.40     1226.70    297.94 o 
   7   7   1      570.10      444.41     90.64 o 
   9   7   1      666.10      675.42    166.32 o 
  11   7   1       59.67       70.56    163.06 o 
  13   7   1    15289.08    14635.11    786.05 o 
  15   7   1        8.81      -83.00    204.08 o 
  17   7   1     2899.86     3242.61    478.95 o 
  19   7   1     2057.88     2032.37    261.69 o 
  21   7   1     1516.51     1738.48    345.84 o 
  23   7   1      228.49       10.81    242.17 o 
  25   7   1      831.54      946.12    276.90 o 
  27   7   1      834.70     1566.91    517.12 o 
  29   7   1       23.36     -550.74    602.57 o 
 -28   8   1      505.83     -176.90    674.57 o 
 -26   8   1      575.60      515.77    305.84 o 
 -24   8   1      211.63      281.58    298.07 o 
 -22   8   1       45.66      128.50    403.46 o 
 -20   8   1      373.85      167.81    322.98 o 
 -18   8   1      236.51      399.52    227.55 o 
 -16   8   1     3292.53     3343.01    275.48 o 
 -14   8   1     5102.04     5705.38    388.09 o 
 -12   8   1      835.83      362.66    211.27 o 
 -10   8   1     2451.13     2379.61    240.31 o 
  -8   8   1      366.04      269.17    199.50 o 
  -6   8   1      415.82      337.86    195.54 o 
  -4   8   1      367.11      380.81    192.24 o 
  -2   8   1     8637.95     8620.70    362.88 o 
   0   8   1     2465.74     2445.71    242.38 o 
   2   8   1       77.77       99.55    188.82 o 
   4   8   1      171.70       60.48    218.02 o 
   6   8   1     1707.15     1508.09    237.09 o 
   8   8   1     5087.71     5690.76    333.37 o 
  10   8   1    25322.28    28477.60    713.56 o 
  12   8   1      355.52      288.51    229.65 o 
  14   8   1     5796.88     6649.61    503.14 o 
  16   8   1     1458.89     1484.02    261.65 o 
  18   8   1     2080.83     2120.50    314.44 o 
  20   8   1        1.67      205.17    328.18 o 
  22   8   1      130.49     -169.45    299.99 o 
  24   8   1      212.63      136.47    321.89 o 
  26   8   1      639.00      498.20    324.44 o 
 -25   9   1       76.01      -69.22    383.31 o 
 -23   9   1      648.76     1055.10    375.69 o 
 -21   9   1      326.04        8.16    522.14 o 
 -19   9   1      787.74     1054.04    600.22 o 
 -17   9   1       11.12       -4.03    257.37 o 
 -15   9   1       52.11      109.04    223.61 o 
 -13   9   1     2032.12     2076.63    292.63 o 
 -11   9   1      243.89       -2.38    206.20 o 
  -9   9   1     3249.38     3144.10    325.49 o 
  -7   9   1     1096.67      811.91    317.67 o 
  -5   9   1     3948.35     4004.52    324.52 o 
  -3   9   1     7649.87     7976.22    393.03 o 
  -1   9   1    10474.49     9753.58    438.51 o 
   1   9   1    33884.77    36549.43    904.76 o 
   3   9   1     2069.42     1654.10    243.38 o 
   5   9   1    11552.67    13029.66    485.50 o 
   7   9   1      288.48      -42.59    224.50 o 
   9   9   1       70.66      201.15    225.64 o 
  11   9   1      869.18      710.92    250.09 o 
  13   9   1       26.35       -4.31    277.32 o 
  15   9   1     2365.93     2025.00    314.89 o 
  17   9   1     1501.13      503.18    446.74 o 
  19   9   1     8121.84     9095.24   1060.14 o 
  21   9   1     5536.59     5557.31    483.46 o 
  23   9   1       25.23     -183.82    374.22 o 
 -22  10   1       65.26     -277.26    836.89 o 
 -20  10   1       74.22     -419.91    419.91 o 
 -18  10   1      116.84     -118.53    303.14 o 
 -16  10   1      628.97      588.28    304.12 o 
 -14  10   1     3199.24     2481.23    395.19 o 
 -12  10   1    20982.40    21542.69    812.68 o 
 -10  10   1     6003.32     5514.02    510.76 o 
  -8  10   1     1128.59      617.36    370.82 o 
  -6  10   1      376.22      335.69    270.82 o 
  -4  10   1     2083.91     1449.70    308.15 o 
  -2  10   1    25334.43    25774.40    752.51 o 
   0  10   1    11379.42    12078.46    517.85 o 
   2  10   1     2265.94     1635.88    319.09 o 
   4  10   1     3905.12     4419.98    382.35 o 
   6  10   1     2236.86     2633.18    368.87 o 
   8  10   1    11100.64    11132.45    509.24 o 
  10  10   1      647.41      445.96    359.57 o 
  12  10   1      459.66     1079.72    297.85 o 
  14  10   1      736.84      592.46    285.11 o 
  16  10   1    10891.32    11709.29    566.29 o 
  18  10   1    17746.62    17499.91    957.15 o 
  20  10   1     1730.40     1080.65    509.24 o 
 -17  11   1      941.89      971.83    418.22 o 
 -15  11   1       63.52     -320.75    320.75 o 
 -13  11   1     2239.11     1986.23    418.07 o 
 -11  11   1     5798.05     5172.33    424.12 o 
  -9  11   1     8619.87     7964.09    499.02 o 
  -7  11   1     2055.39     1423.82    465.92 o 
  -5  11   1     1499.55     1452.40    356.38 o 
  -3  11   1     4360.41     3609.77    378.93 o 
  -1  11   1    15774.26    16544.58    644.10 o 
   1  11   1    16617.89    17466.20    656.75 o 
   3  11   1      970.00      270.29    315.38 o 
   5  11   1     5392.98     5136.15    449.08 o 
   7  11   1     9891.69     9895.70    529.42 o 
   9  11   1    12446.92    13406.04    573.51 o 
  11  11   1    10438.64    10283.68    581.13 o 
  13  11   1        9.94     -332.20    332.20 o 
  15  11   1     2295.90     1812.55    404.33 o 
  17  11   1     2980.85     3817.38    620.99 o 
 -12  12   1     3787.37     3532.40    461.98 o 
 -10  12   1     5621.06     5504.00    501.22 o 
  -8  12   1     2520.33     1775.55    403.47 o 
  -6  12   1     1151.01      452.90    413.88 o 
  -4  12   1     1157.01      678.20    361.78 o 
  -2  12   1    16843.16    18015.30    741.84 o 
   0  12   1    17482.31    17745.27    822.32 o 
   2  12   1     3138.16     2771.52    441.27 o 
   4  12   1       19.79     -304.21    507.32 o 
   6  12   1     7101.77     6888.75    476.61 o 
   8  12   1    18094.67    19480.25    791.01 o 
  10  12   1     7152.56     6622.42    557.74 o 
  12  12   1     2729.93     2260.47    406.25 o 
 -36   0   2      943.73      982.79    713.14 o 
 -34   0   2      127.67     -334.03    479.29 o 
 -32   0   2     5628.84     5545.29    611.39 o 
 -30   0   2    13286.01    14183.26    918.63 o 
 -28   0   2     1255.14      877.39    451.38 o 
 -26   0   2     2884.16     2250.77    350.41 o 
 -24   0   2    22360.83    22717.62    838.23 o 
 -22   0   2    53925.35    53820.71   1196.02 o 
 -20   0   2    15848.68    14585.95    439.20 o 
 -18   0   2    12605.66    14314.53    400.22 o 
 -16   0   2       76.69      -96.89    135.55 o 
 -14   0   2     8619.92     8003.79    439.17 o 
 -12   0   2     5426.77     4974.04    285.60 o 
 -10   0   2    58695.90    61611.27   2768.78 o 
  -8   0   2    36392.60    37573.50   1436.16 o 
  -6   0   2     2219.62     1933.38    187.87 o 
  -4   0   2    73937.59    81440.82   1401.00 o 
  -2   0   2     4773.47     5897.70    111.74 o 
   0   0   2    24081.44    24077.92    319.56 o 
   2   0   2    61110.32    67900.09    903.91 o 
   4   0   2     1083.41     1402.54     50.70 o 
   6   0   2   253634.69   250883.13   4800.00 o 
   8   0   2    19284.12    21912.59    660.47 o 
  10   0   2    11072.67     9349.64    335.35 o 
  12   0   2    12487.30    10905.67    406.89 o 
  14   0   2    15012.23    12772.15    317.59 o 
  16   0   2   118434.01   125066.74   3156.95 o 
  18   0   2    60188.13    62325.80   1731.78 o 
  20   0   2   236144.73   246628.22   6735.29 o 
  22   0   2    70157.07    79527.68   2804.69 o 
  24   0   2    19904.32    23374.49   1326.19 o 
  26   0   2     5084.30     4904.41    487.39 o 
  28   0   2     3560.92     3647.00    595.34 o 
  30   0   2      887.71      857.88    455.01 o 
  32   0   2        8.73      372.83    672.20 o 
  34   0   2     5094.33     5406.86   1149.20 o 
 -35   1   2      559.18      388.99    404.73 o 
 -33   1   2     4836.13     5087.31    471.55 o 
 -31   1   2     1655.87     1148.14    333.55 o 
 -29   1   2     3801.09     2787.50    333.51 o 
 -27   1   2    21809.03    21538.30    640.64 o 
 -25   1   2     1199.12     1048.02    213.18 o 
 -23   1   2    39025.75    38303.80    958.26 o 
 -21   1   2      808.51      565.89    112.04 o 
 -19   1   2     9930.72     8843.91    267.45 o 
 -17   1   2      365.23      365.12     77.17 o 
 -15   1   2      696.79      358.15     62.93 o 
 -13   1   2    18824.14    20277.43    619.54 o 
 -11   1   2    46510.74    49597.12   1644.29 o 
  -9   1   2       27.72       25.03     26.76 o 
  -7   1   2      676.56      839.87     28.74 o 
  -5   1   2      623.23      601.41     25.99 o 
  -3   1   2     1683.91     1582.53     34.94 o 
  -1   1   2    47943.47    53452.36    529.64 o 
   1   1   2    22302.33    23936.09    241.73 o 
   3   1   2    19923.71    20814.28    271.05 o 
   5   1   2     9499.85    10420.70    214.55 o 
   7   1   2    31727.13    29497.49    507.97 o 
   9   1   2    86457.93    85693.23   1648.93 o 
  11   1   2     1105.81      876.45     57.21 o 
  13   1   2    16269.53    18279.68    370.33 o 
  15   1   2    12817.45    13205.36    244.85 o 
  17   1   2    64969.61    68095.38   1433.76 o 
  19   1   2   101973.37   105894.31   2200.14 o 
  21   1   2    11314.00    11638.28    366.55 o 
  23   1   2    29441.31    30969.75    921.67 o 
  25   1   2     3829.60     4006.44    405.20 o 
  27   1   2    20242.44    20908.16    670.40 o 
  29   1   2    11106.18    11803.31    539.32 o 
  31   1   2      338.78      208.96    329.63 o 
  33   1   2     1566.55     1254.03    471.36 o 
 -34   2   2     1967.47     3037.56    472.30 o 
 -32   2   2     4376.36     4877.68    663.49 o 
 -30   2   2     7200.76     6803.95    413.30 o 
 -28   2   2      264.63      -17.55    255.21 o 
 -26   2   2     3356.23     3401.47    303.49 o 
 -24   2   2     1121.77      754.11    206.05 o 
 -22   2   2    17378.67    15605.85    474.42 o 
 -20   2   2     5114.54     5057.33    278.10 o 
 -18   2   2      345.82      329.88     53.76 o 
 -16   2   2     3220.40     2771.89     98.83 o 
 -14   2   2        0.16       -3.31     40.80 o 
 -12   2   2    10916.39    13077.93    263.59 o 
 -10   2   2    27506.80    30255.29    544.89 o 
  -8   2   2     4651.76     4929.94     97.39 o 
  -6   2   2      355.89      210.43     28.63 o 
  -4   2   2   184841.48   200171.27   2562.92 o 
  -2   2   2     3931.84     4900.67    104.67 o 
   0   2   2    41307.44    46115.89    898.22 o 
   2   2   2    97720.29   100273.96   1291.55 o 
   4   2   2     4238.90     4247.72     95.39 o 
   6   2   2    35096.08    37626.48    656.78 o 
   8   2   2   115044.62   124465.63   2473.99 o 
  10   2   2    93549.55    95549.32   1447.68 o 
  12   2   2     2348.39     2832.80    117.00 o 
  14   2   2     6620.76     6180.37    148.67 o 
  16   2   2    47227.09    46758.49    900.78 o 
  18   2   2    17426.32    18117.10    396.08 o 
  20   2   2     8940.30     9445.26    352.81 o 
  22   2   2     2501.62     2396.35    165.50 o 
  24   2   2    15922.93    16694.03    937.51 o 
  26   2   2    16771.38    16377.91    731.13 o 
  28   2   2     2652.35     2009.04    414.86 o 
  30   2   2     2821.68     2144.34    411.93 o 
  32   2   2      269.74      340.94    532.36 o 
 -35   3   2       60.31      257.24    433.79 o 
 -33   3   2     1792.81     1082.95    454.02 o 
 -31   3   2     1172.75      692.10    318.59 o 
 -29   3   2     3976.55     3518.18    359.00 o 
 -27   3   2      335.44      114.87    275.01 o 
 -25   3   2     2091.83     1801.35    211.56 o 
 -23   3   2     1773.22     1830.41    228.85 o 
 -21   3   2      157.08       -6.75     85.95 o 
 -19   3   2      683.37      444.10     65.62 o 
 -17   3   2      328.81      216.13     54.16 o 
 -15   3   2      777.37      542.99     60.68 o 
 -13   3   2    18600.38    20511.77    444.44 o 
 -11   3   2     2829.31     3047.99     97.85 o 
  -9   3   2     2922.14     3298.97    102.30 o 
  -7   3   2     5022.72     6286.44    130.14 o 
  -5   3   2     6425.01     7507.72    153.01 o 
  -3   3   2       29.45      210.52     44.66 o 
  -1   3   2     2554.55     1559.51     82.75 o 
   1   3   2    10593.18    11015.74    257.41 o 
   3   3   2     3088.43     2697.47    115.32 o 
   5   3   2     6007.23     5923.79    142.99 o 
   7   3   2    22499.02    24655.61    377.50 o 
   9   3   2      183.64      167.20     53.85 o 
  11   3   2     3202.93     2864.94    173.65 o 
  13   3   2        3.95       93.13     67.20 o 
  15   3   2    12346.65    11650.25    303.83 o 
  17   3   2     8948.20     8332.87    202.99 o 
  19   3   2    13149.52    13157.54    486.35 o 
  21   3   2      565.45      447.84    121.22 o 
  23   3   2     1407.41     1200.87    160.29 o 
  25   3   2     2042.34     2548.09    187.43 o 
  27   3   2     3694.69     3850.48    363.16 o 
  29   3   2     1881.78     1632.64    398.18 o 
  31   3   2      359.57      496.29    449.38 o 
  33   3   2      783.27      324.29    532.78 o 
 -34   4   2      133.90     -489.41    489.41 o 
 -32   4   2        0.31     -107.38    579.13 o 
 -30   4   2      198.21     -269.05    514.29 o 
 -28   4   2        8.35       83.52    359.53 o 
 -26   4   2      483.16      335.70    407.41 o 
 -24   4   2      742.11      834.14    187.36 o 
 -22   4   2      939.47      860.21    169.22 o 
 -20   4   2      776.16      577.00    107.85 o 
 -18   4   2      277.06      136.78     97.09 o 
 -16   4   2     1670.09     1794.85    138.24 o 
 -14   4   2      747.88      812.78     78.25 o 
 -12   4   2      966.39      987.04     76.20 o 
 -10   4   2      684.87      503.07     68.93 o 
  -8   4   2      962.62     1002.88     66.28 o 
  -6   4   2      111.55      110.73     53.71 o 
  -4   4   2     1110.38     1217.68    109.14 o 
  -2   4   2      350.43      417.93     80.79 o 
   0   4   2     1392.90     1975.60    150.71 o 
   2   4   2        4.03       28.22     45.97 o 
   4   4   2      169.85      122.56     50.70 o 
   6   4   2       39.34       55.60     36.05 o 
   8   4   2      120.39       62.59     89.07 o 
  10   4   2     1103.32     1200.95    121.15 o 
  12   4   2     4060.01     4022.53    163.13 o 
  14   4   2        4.92      -69.98     69.98 o 
  16   4   2      318.93      115.87    111.76 o 
  18   4   2      405.47      261.40    122.65 o 
  20   4   2      620.12      473.24    137.96 o 
  22   4   2     1482.16     1578.33    252.69 o 
  24   4   2     3908.59     3519.42    241.90 o 
  26   4   2       35.69      129.62    194.70 o 
  28   4   2      127.37     -333.78    342.64 o 
  30   4   2      448.02     -156.89    431.91 o 
  32   4   2      266.68      212.59    531.41 o 
 -33   5   2     2662.23     1919.41    810.42 o 
 -31   5   2     1028.19      870.43    622.58 o 
 -29   5   2     2654.73     1461.99    622.82 o 
 -27   5   2     1267.47      789.02    533.62 o 
 -25   5   2       14.45     -112.51    230.46 o 
 -23   5   2      754.29      522.84    180.33 o 
 -21   5   2       40.22      151.37    145.66 o 
 -19   5   2      362.00       72.40    137.45 o 
 -17   5   2     4148.21     4901.61    256.91 o 
 -15   5   2     2486.07     2958.59    205.72 o 
 -13   5   2      659.33      509.89    149.58 o 
 -11   5   2       76.55      147.31     48.15 o 
  -9   5   2      447.12      227.19     55.55 o 
  -7   5   2     5547.82     5191.20    196.55 o 
  -5   5   2      618.51      781.44    140.23 o 
  -3   5   2    12036.89    12661.76    391.79 o 
  -1   5   2      134.60      -57.74     77.20 o 
   1   5   2      701.36     1200.63    166.67 o 
   3   5   2     1991.92     1863.38    100.71 o 
   5   5   2       23.34       58.08     52.15 o 
   7   5   2    12999.59    12272.50    396.21 o 
   9   5   2    15349.75    15178.72    369.10 o 
  11   5   2     2327.92     2160.46    173.33 o 
  13   5   2       76.31       85.85    110.73 o 
  15   5   2       51.61       99.60    131.74 o 
  17   5   2     1247.03     1001.88    175.26 o 
  19   5   2     1562.61     1868.58    269.88 o 
  21   5   2      162.76      157.88    174.32 o 
  23   5   2     3183.33     3062.81    266.48 o 
  25   5   2       71.79      -79.50    214.97 o 
  27   5   2     7397.12     7984.41    721.40 o 
  29   5   2     3777.32     4541.18    839.33 o 
  31   5   2      285.73      593.82    722.67 o 
 -32   6   2     2477.95     2906.62    712.46 o 
 -30   6   2     6592.71     7759.15    840.73 o 
 -28   6   2      822.02     1101.02    474.30 o 
 -26   6   2      340.08       73.88    293.97 o 
 -24   6   2     3752.44     4231.08    291.30 o 
 -22   6   2      477.41      802.01    239.99 o 
 -20   6   2     8026.68     7601.03    706.95 o 
 -18   6   2     3687.53     3383.81    226.58 o 
 -16   6   2     1902.36     1485.09    198.00 o 
 -14   6   2     1069.79      936.22    238.77 o 
 -12   6   2       33.90      -25.06    160.08 o 
 -10   6   2     2611.64     2544.12    132.45 o 
  -8   6   2       68.85      -74.50     74.50 o 
  -6   6   2      138.44      -24.00     78.44 o 
  -4   6   2    14304.51    12892.28    620.74 o 
  -2   6   2     4463.55     4130.52    256.60 o 
   0   6   2      134.16     -115.31    115.31 o 
   2   6   2    15255.06    14941.84    437.01 o 
   4   6   2      479.31      417.13     96.75 o 
   6   6   2    11366.09    11091.93    440.28 o 
   8   6   2    19406.41    17527.31    486.10 o 
  10   6   2    15101.36    14484.98    448.86 o 
  12   6   2    10551.90    10695.61    564.21 o 
  14   6   2     2605.65     2080.50    215.67 o 
  16   6   2    21330.08    23586.56    597.32 o 
  18   6   2     5445.38     5628.51    274.85 o 
  20   6   2      346.41      315.98    192.85 o 
  22   6   2     1610.91     1672.84    259.96 o 
  24   6   2     3630.98     3943.52    362.56 o 
  26   6   2    12262.81    12284.93   1081.87 o 
  28   6   2     3295.88     3885.65    514.44 o 
  30   6   2     4088.63     4692.92    756.94 o 
 -29   7   2     2525.69     3255.26    677.24 o 
 -27   7   2     4876.65     6384.23    505.93 o 
 -25   7   2     1234.32     1006.25    267.19 o 
 -23   7   2     5617.82     6663.85    450.40 o 
 -21   7   2      515.68      493.68    251.12 o 
 -19   7   2     2853.22     2427.86    395.12 o 
 -17   7   2     2275.33     1899.66    270.17 o 
 -15   7   2     1258.90     1636.97    226.97 o 
 -13   7   2      859.60     1120.74    206.72 o 
 -11   7   2      686.32      387.83    264.80 o 
  -9   7   2        8.00     -110.85    177.73 o 
  -7   7   2     2882.53     2390.63    214.83 o 
  -5   7   2      577.03      509.45    120.25 o 
  -3   7   2    15275.13    17320.47    411.50 o 
  -1   7   2    54089.95    55631.28   1404.30 o 
   1   7   2     9583.89     8692.85    288.54 o 
   3   7   2     1149.44      954.52    125.77 o 
   5   7   2     2466.58     2312.99    146.81 o 
   7   7   2    23331.83    23903.27    551.42 o 
   9   7   2    47702.54    50256.98   1385.92 o 
  11   7   2     7701.64     7297.57    308.96 o 
  13   7   2     1060.94      763.26    201.68 o 
  15   7   2     1230.16     1274.83    306.04 o 
  17   7   2    30229.79    31308.67    884.91 o 
  19   7   2    28898.48    33496.71   1254.64 o 
  21   7   2     1191.04      663.01    266.97 o 
  23   7   2      307.39      580.53    325.76 o 
  25   7   2     3442.65     3793.21    383.74 o 
  27   7   2    14271.42    15084.69    698.94 o 
 -28   8   2     3543.90     3567.77    809.41 o 
 -26   8   2       94.45      365.10    415.26 o 
 -24   8   2       63.97       97.30    295.83 o 
 -22   8   2     2389.37     2165.02    349.03 o 
 -20   8   2    10274.72    11385.66    619.12 o 
 -18   8   2       25.01       65.90    241.22 o 
 -16   8   2      546.39      579.14    252.11 o 
 -14   8   2      933.28      215.07    181.77 o 
 -12   8   2    13930.38    13969.55    618.41 o 
 -10   8   2      531.51      324.50    185.03 o 
  -8   8   2     3144.09     2819.75    244.32 o 
  -6   8   2      241.38      123.01    162.38 o 
  -4   8   2     8500.36     8487.70    384.44 o 
  -2   8   2     9196.79    10518.95    380.52 o 
   0   8   2     6772.00     6968.50    338.58 o 
   2   8   2    10974.70    12025.74    427.14 o 
   4   8   2      159.58       32.53    129.92 o 
   6   8   2    15844.62    16692.81    524.81 o 
   8   8   2     8006.17     8300.99    364.44 o 
  10   8   2     6531.35     6283.84    332.97 o 
  12   8   2     1061.24     1074.20    262.78 o 
  14   8   2     7302.59     7708.43    369.84 o 
  16   8   2    26352.68    27466.04    873.74 o 
  18   8   2    16846.15    16068.51    556.73 o 
  20   8   2    15440.90    15851.03    766.18 o 
  22   8   2     2649.63     2675.01    406.14 o 
  24   8   2     5048.10     5515.39    471.43 o 
  26   8   2     7189.30     9069.01    526.97 o 
 -25   9   2       16.23      -56.94    768.13 o 
 -23   9   2     2815.07     3025.45    431.18 o 
 -21   9   2     1989.05     2251.39    444.87 o 
 -19   9   2     1535.33     1246.17    410.70 o 
 -17   9   2     1336.09     1249.73    302.84 o 
 -15   9   2       21.92        5.79    239.91 o 
 -13   9   2    11297.23    11214.92    617.36 o 
 -11   9   2      161.98      312.85    232.85 o 
  -9   9   2       27.90      -15.71    212.29 o 
  -7   9   2       32.32      -56.97    272.23 o 
  -5   9   2      302.56      151.60    190.76 o 
  -3   9   2     3237.50     2439.37    319.42 o 
  -1   9   2    14966.21    15713.13    525.97 o 
   1   9   2     5954.65     5907.53    585.66 o 
   3   9   2      128.32      -62.42    229.69 o 
   5   9   2      263.18       80.76    225.52 o 
   7   9   2    15750.58    16811.21    558.11 o 
   9   9   2    57654.54    59410.77   1292.62 o 
  11   9   2    11402.13    11109.25    479.65 o 
  13   9   2      197.20     -256.45    256.45 o 
  15   9   2     2923.10     2942.55    349.49 o 
  17   9   2    24121.58    25931.04    767.63 o 
  19   9   2    13249.98    15012.48   1534.71 o 
  21   9   2     2392.86     2504.10    468.28 o 
  23   9   2       45.91       92.93    349.40 o 
 -22  10   2      328.40      479.23    415.64 o 
 -20  10   2      288.30      386.96    357.41 o 
 -18  10   2        2.12      305.41    377.96 o 
 -16  10   2      404.38      329.28    310.03 o 
 -14  10   2      401.53      350.70    291.66 o 
 -12  10   2      750.39      865.93    448.67 o 
 -10  10   2     1134.11      992.80    307.46 o 
  -8  10   2     1915.58      988.92    303.67 o 
  -6  10   2     1114.76      541.89    331.75 o 
  -4  10   2     1254.09     1172.82    290.69 o 
  -2  10   2      996.36     1141.32    324.54 o 
   0  10   2     1888.35     1543.42    257.62 o 
   2  10   2      312.83       36.73    215.15 o 
   4  10   2     1583.21     1445.64    326.92 o 
   6  10   2     7216.93     7266.98    435.32 o 
   8  10   2    16140.54    16722.23    778.73 o 
  10  10   2    14383.62    14451.50    583.82 o 
  12  10   2      253.11      286.25    278.47 o 
  14  10   2     2624.80     1719.08    379.23 o 
  16  10   2     3937.64     3947.96    569.86 o 
  18  10   2     2140.28     1625.37    421.46 o 
  20  10   2     1619.22     2327.27    550.27 o 
 -19  11   2       44.08      605.85    524.45 o 
 -17  11   2       11.86     -439.82    439.82 o 
 -15  11   2      410.89      469.33    339.46 o 
 -13  11   2       25.90     -174.07    276.02 o 
 -11  11   2      433.92      628.46    336.45 o 
  -9  11   2     1594.55     1225.82    321.40 o 
  -7  11   2      340.90      507.86    366.61 o 
  -5  11   2      215.64      -80.96    281.39 o 
  -3  11   2      531.53      308.18    258.49 o 
  -1  11   2     4222.92     4159.73    392.23 o 
   1  11   2     2412.32     2460.90    353.88 o 
   3  11   2      254.48     -164.05    340.55 o 
   5  11   2      618.20      321.90    275.29 o 
   7  11   2     3249.66     3416.21    378.81 o 
   9  11   2      290.41      644.90    315.04 o 
  11  11   2       26.86      138.66    338.49 o 
  13  11   2      225.04      490.99    398.24 o 
  15  11   2     1767.19     1514.96    429.30 o 
  17  11   2     1820.64     2546.27    534.03 o 
 -12  12   2      256.67      836.33    482.36 o 
 -10  12   2      303.87       75.17    386.29 o 
  -8  12   2       16.19      286.27    647.64 o 
  -6  12   2       50.64      241.00    334.79 o 
  -4  12   2      402.84      340.81    429.59 o 
  -2  12   2      134.29      603.31    532.69 o 
   0  12   2      704.56      131.55    313.42 o 
   2  12   2       11.99      241.68    368.08 o 
   4  12   2      211.67       94.38    345.13 o 
   6  12   2      280.51      455.34    390.24 o 
   8  12   2       60.13     -394.05    394.05 o 
  10  12   2       29.93     -286.71    371.00 o 
 -35   1   3      161.10      856.96    446.09 o 
 -33   1   3      351.29       11.04    313.22 o 
 -31   1   3     2141.32     1426.00    382.81 o 
 -29   1   3     3093.44     2662.83    351.72 o 
 -27   1   3       88.06       70.71    219.87 o 
 -25   1   3    20417.37    20284.01    550.20 o 
 -23   1   3    22047.99    21319.83    586.37 o 
 -21   1   3     6250.87     5567.32    215.32 o 
 -19   1   3     1306.31     1031.32    103.28 o 
 -17   1   3     3251.21     3700.24    131.85 o 
 -15   1   3     1646.44     1346.70    100.19 o 
 -13   1   3     1701.68     1562.75     78.94 o 
 -11   1   3     9132.90     9016.98    287.20 o 
  -9   1   3    28795.39    31237.50    762.96 o 
  -7   1   3    28737.28    29797.83    402.78 o 
  -5   1   3    52679.01    56608.55    772.51 o 
  -3   1   3      399.08      560.72     27.66 o 
  -1   1   3       10.17       99.22     18.47 o 
   1   1   3    40036.23    41054.54    743.53 o 
   3   1   3     1327.40     1285.32     40.36 o 
   5   1   3        5.12       30.10     27.71 o 
   7   1   3     5105.03     4768.41    112.40 o 
   9   1   3       56.40       49.72     47.13 o 
  11   1   3      477.43      826.55     62.49 o 
  13   1   3     4159.04     4323.75    113.51 o 
  15   1   3     3620.56     2729.49    101.18 o 
  17   1   3    19677.62    19580.05    351.12 o 
  19   1   3    15192.52    15731.85    317.60 o 
  21   1   3     2434.56     2443.24    143.08 o 
  23   1   3     1241.78     1074.50    175.17 o 
  25   1   3     1708.64     1717.84    213.16 o 
  27   1   3     5096.86     4855.13    381.48 o 
  29   1   3       15.03       85.28    297.77 o 
  31   1   3       24.00     -448.08    448.08 o 
  33   1   3     1064.91      488.23    539.72 o 
 -36   2   3     2214.53     1988.97    424.37 o 
 -34   2   3      821.16      817.73    428.41 o 
 -32   2   3     7414.83     7624.46    557.49 o 
 -30   2   3     2984.79     2648.14    316.13 o 
 -28   2   3     2088.33     1832.82    247.89 o 
 -26   2   3     1382.45     1030.88    189.27 o 
 -24   2   3    17244.49    16845.25    560.70 o 
 -22   2   3    24783.71    23327.76    501.39 o 
 -20   2   3     6703.97     6257.25    189.35 o 
 -18   2   3     5544.46     5790.54    164.31 o 
 -16   2   3     5724.40     6013.14    267.09 o 
 -14   2   3    46211.52    48519.84    945.00 o 
 -12   2   3    34119.78    36146.96    698.81 o 
 -10   2   3      574.63      654.39     44.08 o 
  -8   2   3     4129.43     4103.47     78.69 o 
  -6   2   3    38635.79    42246.08    668.94 o 
  -4   2   3     1800.29     2342.80     86.92 o 
  -2   2   3     2717.63     3079.90     74.24 o 
   0   2   3   113508.50   122110.02   1672.90 o 
   2   2   3     6756.02     7106.45    138.96 o 
   4   2   3      859.73      773.56     48.03 o 
   6   2   3     2425.43     2882.81     73.65 o 
   8   2   3      821.39      581.33     54.46 o 
  10   2   3     5415.50     4398.17    113.68 o 
  12   2   3      183.48      163.44     66.25 o 
  14   2   3    12244.45    10559.35    203.00 o 
  16   2   3     7067.73     6706.85    208.21 o 
  18   2   3    12412.17    12285.33    379.00 o 
  20   2   3    20713.77    21512.29    544.69 o 
  22   2   3    13862.40    13570.48    795.04 o 
  24   2   3    10966.98    11260.73    646.77 o 
  26   2   3     1000.99     1021.76    157.42 o 
  28   2   3     4794.60     4827.75    486.83 o 
  30   2   3     3848.99     3921.24    527.26 o 
  32   2   3      151.11      284.00    510.41 o 
 -35   3   3     1606.82     1237.43    488.84 o 
 -33   3   3     7600.59     6987.88    718.08 o 
 -31   3   3    15848.54    16387.54    770.95 o 
 -29   3   3    28367.24    28818.13    823.28 o 
 -27   3   3      171.04       95.06    243.44 o 
 -25   3   3     6922.07     6641.57    297.24 o 
 -23   3   3     3443.13     2990.18    227.78 o 
 -21   3   3    22359.71    23212.22    410.03 o 
 -19   3   3    18254.84    18557.48    454.86 o 
 -17   3   3      379.12      423.67     57.28 o 
 -15   3   3     1403.21     1275.21     87.68 o 
 -13   3   3    81177.68    93741.81   2008.56 o 
 -11   3   3    29782.65    31908.61    693.84 o 
  -9   3   3    11035.79    10343.25    216.95 o 
  -7   3   3       79.39      181.94     44.24 o 
  -5   3   3     3693.90     2610.84    157.13 o 
  -3   3   3    26281.41    26134.61    448.15 o 
  -1   3   3     9428.04     9080.74    245.42 o 
   1   3   3    13174.55    11826.74    412.10 o 
   3   3   3      534.17      637.17     84.26 o 
   5   3   3     3607.33     4338.48    112.91 o 
   7   3   3    11814.54    10713.57    197.44 o 
   9   3   3     3953.63     4320.62    118.95 o 
  11   3   3     4126.46     3052.79    106.54 o 
  13   3   3      305.94      416.41     83.27 o 
  15   3   3    11136.40    10789.09    387.07 o 
  17   3   3    37842.41    37975.71    902.67 o 
  19   3   3     2272.23     2424.56    144.42 o 
  21   3   3       51.47       18.38    124.87 o 
  23   3   3       39.83       26.23    147.30 o 
  25   3   3    16816.63    17868.27    828.45 o 
  27   3   3    26616.41    29198.81   1851.72 o 
  29   3   3     7625.49     8839.94    760.82 o 
  31   3   3     6302.49     7548.59    619.75 o 
 -34   4   3     2805.14     2597.02    607.22 o 
 -32   4   3    22532.14    23152.11   1928.93 o 
 -30   4   3    23630.41    22667.29   1195.51 o 
 -28   4   3     3148.54     2837.06    365.08 o 
 -26   4   3      232.04     -300.40    300.40 o 
 -24   4   3     6313.64     6225.96    385.78 o 
 -22   4   3    37865.39    41631.09   1299.87 o 
 -20   4   3    12177.36    12255.99    307.21 o 
 -18   4   3     8893.61     8220.23    217.97 o 
 -16   4   3      149.37      434.50     81.92 o 
 -14   4   3    35793.39    37598.15    803.35 o 
 -12   4   3    42308.84    45108.98    809.46 o 
 -10   4   3     9217.06     9944.40    230.05 o 
  -8   4   3      232.66      386.07     65.29 o 
  -6   4   3      615.34     1117.98     88.06 o 
  -4   4   3        6.68       47.95     61.48 o 
  -2   4   3     7860.98     6388.96    185.51 o 
   0   4   3     4657.42     4318.57    200.96 o 
   2   4   3     5897.26     5458.06    151.96 o 
   4   4   3    16484.39    17493.88    356.40 o 
   6   4   3    11387.87    10282.38    223.40 o 
   8   4   3     3935.09     3864.28    148.24 o 
  10   4   3     8071.11     7288.82    166.63 o 
  12   4   3      512.63      610.59     82.93 o 
  14   4   3     9648.05    10050.58    341.62 o 
  16   4   3    12548.81    12409.49    470.01 o 
  18   4   3    19079.11    18454.29    769.69 o 
  20   4   3    14858.61    14743.67    372.11 o 
  22   4   3       10.90       25.89    178.42 o 
  24   4   3    10461.38    11861.95   1034.92 o 
  26   4   3    12417.54    14984.25   1285.91 o 
  28   4   3    18382.33    19283.21   1264.50 o 
  30   4   3     9994.28     9780.41   1412.14 o 
 -33   5   3     4143.88     3988.36    748.27 o 
 -31   5   3     9702.20    10256.25    935.96 o 
 -29   5   3    26923.24    25785.78   2139.81 o 
 -27   5   3     6687.10     6163.81    664.17 o 
 -25   5   3      721.72      882.13    234.21 o 
 -23   5   3     3183.54     4103.19    279.89 o 
 -21   5   3    14785.74    15523.04    548.57 o 
 -19   5   3    21447.42    23131.93    486.97 o 
 -17   5   3      535.11      448.16    114.21 o 
 -15   5   3    16046.55    17002.19    366.45 o 
 -13   5   3    28231.76    31264.23    561.55 o 
 -11   5   3    30226.86    35195.70    550.41 o 
  -9   5   3     8993.06     7792.06    188.60 o 
  -7   5   3     1018.78      840.15    102.87 o 
  -5   5   3     4328.56     3365.45    174.13 o 
  -3   5   3     5269.99     4344.70    167.78 o 
  -1   5   3       66.63       14.11    129.26 o 
   1   5   3     7793.67     7094.53    195.80 o 
   3   5   3       97.14        6.89     79.33 o 
   5   5   3     3625.27     3700.14    134.12 o 
   7   5   3    22008.92    22787.59    556.74 o 
   9   5   3     5812.01     5368.85    217.34 o 
  11   5   3    10241.59    11794.36    342.89 o 
  13   5   3       47.28      142.73    140.50 o 
  15   5   3    13981.22    13596.78    347.13 o 
  17   5   3    20725.40    21545.21    501.03 o 
  19   5   3     2910.46     2982.12    220.36 o 
  21   5   3      283.59      305.76    205.70 o 
  23   5   3      873.02      435.17    275.75 o 
  25   5   3    13682.96    15508.52    659.27 o 
  27   5   3    20635.67    23223.33    703.29 o 
  29   5   3     4096.79     4629.93    680.97 o 
 -32   6   3     4438.82     5436.14    783.52 o 
 -30   6   3     4630.33     4716.03    807.97 o 
 -28   6   3     3631.07     3401.58    778.33 o 
 -26   6   3      117.22      279.14    269.99 o 
 -24   6   3     4722.54     4675.24    464.76 o 
 -22   6   3    16282.68    17435.44    895.95 o 
 -20   6   3    11080.44    12853.14    605.03 o 
 -18   6   3     1036.84     1124.75    238.13 o 
 -16   6   3     1549.74     1861.81    199.26 o 
 -14   6   3    12566.19    13014.52    492.34 o 
 -12   6   3    16315.06    15635.93    352.90 o 
 -10   6   3     1962.34     2214.85    141.93 o 
  -8   6   3      518.12      378.33    110.11 o 
  -6   6   3     2813.19     2674.36    176.63 o 
  -4   6   3     1669.98     1883.65    152.74 o 
  -2   6   3    10586.18    12143.98    422.54 o 
   0   6   3     5902.26     5482.28    209.82 o 
   2   6   3      129.44       40.52     81.32 o 
   4   6   3      150.98       80.03     88.38 o 
   6   6   3     3698.58     3895.19    184.59 o 
   8   6   3     2227.24     2072.20    184.42 o 
  10   6   3     5061.72     4534.32    235.94 o 
  12   6   3     2200.46     2439.58    270.55 o 
  14   6   3     4193.93     4101.77    240.86 o 
  16   6   3     4385.07     4397.69    264.83 o 
  18   6   3    12988.99    13256.42    417.97 o 
  20   6   3    14527.49    14880.66    508.17 o 
  22   6   3      257.49      377.39    246.69 o 
  24   6   3     1965.31     2178.31    397.45 o 
  26   6   3     2770.96     3503.01    348.25 o 
  28   6   3     6347.01     6950.52    822.77 o 
 -31   7   3     1169.64      803.88    818.84 o 
 -29   7   3     1787.19     1044.88   1104.06 o 
 -27   7   3     2438.76     2692.71    553.78 o 
 -25   7   3      337.70      583.77    278.52 o 
 -23   7   3     5897.61     5795.63    438.60 o 
 -21   7   3     1642.69     1630.77    272.38 o 
 -19   7   3     1054.07      725.86    234.55 o 
 -17   7   3     6692.94     7218.62    335.58 o 
 -15   7   3      867.22      988.75    214.18 o 
 -13   7   3     6708.19     7624.53    308.50 o 
 -11   7   3       36.78      120.42    164.52 o 
  -9   7   3     1007.97      931.76    132.62 o 
  -7   7   3      323.80      144.28    119.97 o 
  -5   7   3      144.19       16.61    116.26 o 
  -3   7   3      719.62      469.45    156.27 o 
  -1   7   3      100.43       28.79    146.93 o 
   1   7   3     1499.49     1572.87    192.64 o 
   3   7   3     1280.18     1077.02    132.86 o 
   5   7   3     1854.35     2038.37    245.30 o 
   7   7   3       96.77       56.68    143.96 o 
   9   7   3       21.22      -26.88    184.22 o 
  11   7   3      490.77      339.43    167.56 o 
  13   7   3      322.51      225.42    181.53 o 
  15   7   3     1729.40     1002.21    211.89 o 
  17   7   3     5115.96     4273.19    350.32 o 
  19   7   3     2644.59     2625.88    282.09 o 
  21   7   3     1010.85      904.59    415.07 o 
  23   7   3      892.28      698.30    291.00 o 
  25   7   3     1614.57     2015.99    371.26 o 
  27   7   3     2392.93     2269.85    452.89 o 
 -28   8   3      101.52      591.63    616.52 o 
 -26   8   3       62.35     -116.58    818.59 o 
 -24   8   3      295.54      646.50    278.72 o 
 -22   8   3      987.43     1016.09    311.54 o 
 -20   8   3     1042.69     1140.88    303.57 o 
 -18   8   3      729.34      166.05    218.94 o 
 -16   8   3      374.85      594.28    233.81 o 
 -14   8   3    10168.28    10419.65    421.83 o 
 -12   8   3    23144.32    22846.21    613.19 o 
 -10   8   3     2646.00     2783.81    255.96 o 
  -8   8   3       96.22       93.81    194.86 o 
  -6   8   3      111.33      203.27    130.66 o 
  -4   8   3     1550.12     1256.51    170.65 o 
  -2   8   3      326.65      451.85    152.29 o 
   0   8   3      313.96      438.61    175.73 o 
   2   8   3     3198.49     3594.38    271.83 o 
   4   8   3      468.49      311.52    177.99 o 
   6   8   3     1498.15     1703.21    202.15 o 
   8   8   3      525.07      329.65    178.76 o 
  10   8   3     8245.85     6570.22    357.89 o 
  12   8   3     3234.54     2909.35    264.49 o 
  14   8   3     3841.96     4351.14    321.49 o 
  16   8   3       71.04      -47.86    247.09 o 
  18   8   3       69.57      260.02    279.77 o 
  20   8   3      351.66      715.22    322.13 o 
  22   8   3       75.33     -207.44    274.88 o 
  24   8   3      290.61      559.39    296.38 o 
 -25   9   3     2264.20     2762.99    514.47 o 
 -23   9   3     1392.76     1202.01    352.10 o 
 -21   9   3     6419.05     7170.85    470.82 o 
 -19   9   3      761.43      686.99    378.81 o 
 -17   9   3     3279.91     3309.23    549.59 o 
 -15   9   3     1249.36     1256.11    248.09 o 
 -13   9   3     7098.90     7547.32    471.12 o 
 -11   9   3      436.57      106.87    211.53 o 
  -9   9   3      959.54     1292.76    261.08 o 
  -7   9   3     2752.15     2981.71    332.80 o 
  -5   9   3      274.21       19.27    217.01 o 
  -3   9   3      249.69      277.33    219.82 o 
  -1   9   3     2509.66     2544.63    298.17 o 
   1   9   3      333.78      -41.56    192.61 o 
   3   9   3       42.88      -57.19    187.28 o 
   5   9   3     1327.99     1395.67    260.95 o 
   7   9   3     9624.11     9375.55    453.32 o 
   9   9   3      876.39      968.38    264.28 o 
  11   9   3      893.58      840.52    248.37 o 
  13   9   3      449.98      237.49    272.34 o 
  15   9   3     4431.12     5086.71    402.90 o 
  17   9   3     6936.42     7045.80    833.59 o 
  19   9   3     1464.58      988.09    425.86 o 
  21   9   3      385.55      521.82    435.42 o 
  23   9   3      186.09      566.94    406.17 o 
 -22  10   3     8069.34     8544.05    608.68 o 
 -20  10   3     2211.46     2407.42    485.20 o 
 -18  10   3      856.97     1236.20    484.61 o 
 -16  10   3      118.18     -280.66    294.95 o 
 -14  10   3     8616.01     8229.57    448.10 o 
 -12  10   3     1382.98     1258.58    254.62 o 
 -10  10   3      354.67      -18.62    244.67 o 
  -8  10   3      775.87      738.98    234.28 o 
  -6  10   3      282.29      397.20    301.93 o 
  -4  10   3     1757.88     1994.22    317.03 o 
  -2  10   3      107.93      127.49    252.59 o 
   0  10   3     1410.09      913.28    245.37 o 
   2  10   3       51.70      154.39    263.69 o 
   4  10   3     1079.53      769.79    259.79 o 
   6  10   3     2710.99     1960.53    309.75 o 
   8  10   3    17995.01    17810.61    628.58 o 
  10  10   3     7878.96     7489.89    464.50 o 
  12  10   3       54.16       44.21    273.76 o 
  14  10   3     3980.22     3935.63    392.78 o 
  16  10   3     3941.93     3492.84    426.32 o 
  18  10   3     4925.96     5148.49    516.86 o 
  20  10   3     2913.12     3332.71    613.32 o 
 -19  11   3     3783.82     5194.67    620.24 o 
 -17  11   3       51.75      146.32    595.21 o 
 -15  11   3      154.96       12.17    288.45 o 
 -13  11   3      211.43      383.78    344.85 o 
 -11  11   3     1669.34      945.60    350.56 o 
  -9  11   3     1298.24      121.70    305.28 o 
  -7  11   3      280.46      229.40    294.83 o 
  -5  11   3       38.33      -10.36    295.03 o 
  -3  11   3      415.98      -75.38    290.39 o 
  -1  11   3     1835.99     1641.89    292.71 o 
   1  11   3        0.92       86.16    307.99 o 
   3  11   3      227.80      -21.59    326.82 o 
   5  11   3     1610.06     1485.87    365.76 o 
   7  11   3     7895.97     7176.10    810.79 o 
   9  11   3     4468.98     3947.49    410.97 o 
  11  11   3      326.86      381.31    314.81 o 
  13  11   3      290.18      521.22    416.81 o 
  15  11   3     4344.70     4931.59   1245.78 o 
 -12  12   3      591.14      178.87    442.41 o 
 -10  12   3      732.83     1104.30    574.86 o 
  -8  12   3      614.02      464.17    417.38 o 
  -6  12   3      273.70      518.71    376.15 o 
  -4  12   3      841.09      649.00    383.52 o 
  -2  12   3     2227.32     1973.15    387.55 o 
   0  12   3      132.96      -73.52    325.38 o 
   2  12   3        0.59       93.37    315.32 o 
   4  12   3      332.20     -180.84    380.59 o 
   6  12   3      787.47      563.03    327.88 o 
   8  12   3     4008.49     3845.16    439.57 o 
  10  12   3     2361.71     2517.70    490.58 o 
 -36   0   4      656.11     1240.52    452.63 o 
 -34   0   4    13759.18    15244.28    714.44 o 
 -32   0   4     6747.09     7752.31    617.71 o 
 -30   0   4     9096.51     9332.18    822.25 o 
 -28   0   4      122.10     -134.72    286.58 o 
 -26   0   4    17929.77    16491.93   1207.76 o 
 -24   0   4    90035.05    86593.27   2322.04 o 
 -22   0   4    57889.55    55613.22   1566.64 o 
 -20   0   4    60290.75    58541.63   1575.89 o 
 -18   0   4    12014.46    10801.54    443.40 o 
 -16   0   4    41100.52    37751.62   1356.36 o 
 -14   0   4    17061.71    15709.13    661.71 o 
 -12   0   4     2750.83     2717.24    151.44 o 
 -10   0   4    37831.37    31499.20   1147.97 o 
  -8   0   4    14384.26    15498.87    312.02 o 
  -6   0   4    27896.43    24832.07    403.13 o 
  -4   0   4   241344.80   265651.59   3474.58 o 
  -2   0   4    52428.78    53671.07   1068.46 o 
   0   0   4     4333.00     3777.61     98.93 o 
   2   0   4     4003.35     4591.95    141.84 o 
   4   0   4    57071.48    57209.83   1510.78 o 
   6   0   4   124263.56   120394.14   4977.24 o 
   8   0   4     1011.39     1404.86     97.30 o 
  10   0   4     3765.04     3567.95    151.84 o 
  12   0   4     2189.18     2384.35    130.29 o 
  14   0   4     2766.05     3181.86    171.87 o 
  16   0   4    23564.58    24681.02    806.28 o 
  18   0   4    12674.16    11641.70    367.46 o 
  20   0   4     2872.01     3295.50    221.22 o 
  22   0   4     6606.69     6872.85    313.31 o 
  24   0   4      548.24      244.82    198.09 o 
  26   0   4    13482.58    15217.94   1208.23 o 
  28   0   4     4556.34     3836.12    511.37 o 
  30   0   4     1278.60      451.38    917.41 o 
  32   0   4     2592.40     2269.12    885.69 o 
 -37   1   4       75.91       46.20    419.65 o 
 -35   1   4     1827.57     1629.56    425.49 o 
 -33   1   4    11548.89    11607.61    474.31 o 
 -31   1   4    36731.61    38226.32   1246.30 o 
 -29   1   4     6088.31     5271.85    322.93 o 
 -27   1   4      497.37      346.57    174.62 o 
 -25   1   4     3889.20     3151.09    223.42 o 
 -23   1   4    34909.29    34152.59    681.92 o 
 -21   1   4    56205.71    55532.16    780.58 o 
 -19   1   4     2209.81     1962.78    103.37 o 
 -17   1   4     4088.34     4435.76    171.47 o 
 -15   1   4     9647.25    10343.28    387.36 o 
 -13   1   4   130196.59   129848.59   3861.27 o 
 -11   1   4     4685.66     4077.13    193.50 o 
  -9   1   4    31546.43    30947.60    640.27 o 
  -7   1   4      651.30      271.66     25.18 o 
  -5   1   4    38923.11    42913.88    865.64 o 
  -3   1   4   358792.16   369908.09   3927.10 o 
  -1   1   4     1905.20     2344.01     47.94 o 
   1   1   4    48248.79    51879.56    935.37 o 
   3   1   4    40732.81    39963.00    668.60 o 
   5   1   4     9740.47    11234.22    259.47 o 
   7   1   4       81.01       65.48     39.42 o 
   9   1   4    38795.46    39058.84    507.64 o 
  11   1   4       63.35      183.41     58.54 o 
  13   1   4    29444.90    31229.87    424.80 o 
  15   1   4     9276.95     9317.44    232.61 o 
  17   1   4      265.79      195.44     88.66 o 
  19   1   4      431.41      300.04    103.14 o 
  21   1   4      216.76      121.37    114.01 o 
  23   1   4    17166.92    17793.92    581.89 o 
  25   1   4    13813.08    14735.92    721.63 o 
  27   1   4     1862.59     1961.60    207.81 o 
  29   1   4     1245.46     1041.61    449.67 o 
  31   1   4       88.54     -511.89    559.65 o 
 -36   2   4     1763.42     1267.39    441.81 o 
 -34   2   4     9184.12     9949.98    606.84 o 
 -32   2   4    11217.72    10534.93    573.84 o 
 -30   2   4     8188.26     7959.09    423.79 o 
 -28   2   4       69.89      -51.49    221.99 o 
 -26   2   4       21.64     -186.78    186.78 o 
 -24   2   4     7003.82     6873.39    290.80 o 
 -22   2   4    13832.06    13915.70    440.32 o 
 -20   2   4    16350.18    14133.79    407.71 o 
 -18   2   4     7183.51     7048.88    256.84 o 
 -16   2   4    51583.10    54995.71   1214.81 o 
 -14   2   4   104667.29   123778.05   1948.49 o 
 -12   2   4    37291.98    41283.61    569.15 o 
 -10   2   4    30132.66    30076.12    522.27 o 
  -8   2   4      164.36      252.38     38.29 o 
  -6   2   4   139634.80   153404.23   2262.54 o 
  -4   2   4    89224.97    98100.63   1414.38 o 
  -2   2   4    31935.00    35118.80    619.08 o 
   0   2   4    28964.15    28797.02    478.06 o 
   2   2   4     6067.19     8314.17    165.88 o 
   4   2   4     1780.42     2319.39     83.35 o 
   6   2   4    20030.16    20015.20    418.56 o 
   8   2   4     8628.78    10551.41    194.52 o 
  10   2   4       88.74      107.99     55.62 o 
  12   2   4     2013.16     1753.84     97.31 o 
  14   2   4      124.77      -10.72     75.50 o 
  16   2   4    18502.52    18942.03    390.55 o 
  18   2   4     2122.26     1933.04    125.29 o 
  20   2   4      317.42      349.45    111.58 o 
  22   2   4      294.43      327.22    126.55 o 
  24   2   4      786.54     1148.99    173.21 o 
  26   2   4     6099.42     6345.41    392.50 o 
  28   2   4     4293.95     4257.93    919.06 o 
  30   2   4      167.08      882.85    533.21 o 
  32   2   4      388.81      266.39    603.93 o 
 -35   3   4      623.17      543.11    565.24 o 
 -33   3   4     3725.18     3192.96    463.20 o 
 -31   3   4     5018.03     4656.65    812.46 o 
 -29   3   4       68.63     -296.39    296.39 o 
 -27   3   4     6874.94     5650.89    327.05 o 
 -25   3   4      368.08      177.53    169.64 o 
 -23   3   4     5239.88     4335.35    249.66 o 
 -21   3   4     8578.13     9552.25    360.39 o 
 -19   3   4      273.76      397.20     67.98 o 
 -17   3   4       36.25      -41.97     41.97 o 
 -15   3   4      397.80      610.66     69.28 o 
 -13   3   4    10987.35    11071.21    225.26 o 
 -11   3   4     7284.68     7523.10    159.89 o 
  -9   3   4       25.04      -18.84     47.63 o 
  -7   3   4     4371.60     3762.02    116.69 o 
  -5   3   4    10120.57    10687.08    298.40 o 
  -3   3   4    12370.51    13360.35    252.51 o 
  -1   3   4     1107.19     1115.32     92.39 o 
   1   3   4     3846.70     4125.18    190.12 o 
   3   3   4      357.18      575.25     62.58 o 
   5   3   4      304.83       41.09     55.11 o 
   7   3   4     3804.84     3756.95    104.54 o 
   9   3   4    14226.94    12961.62    318.89 o 
  11   3   4       13.67        9.45     66.17 o 
  13   3   4     3488.18     3001.83    141.44 o 
  15   3   4      177.69      235.34     95.93 o 
  17   3   4      245.88      184.36     95.53 o 
  19   3   4      414.34      639.37    120.55 o 
  21   3   4      652.74      569.55    129.68 o 
  23   3   4     1907.38     1993.21    253.51 o 
  25   3   4     4846.61     5238.77    635.38 o 
  27   3   4     1767.33     1753.39    262.93 o 
  29   3   4      347.39       32.82    567.93 o 
  31   3   4      622.23      849.68    708.95 o 
 -34   4   4        0.39     -421.29    443.12 o 
 -32   4   4        7.70      397.97    366.01 o 
 -30   4   4       16.82      248.30    450.74 o 
 -28   4   4     1773.95     1501.50    381.65 o 
 -26   4   4      237.68      242.10    298.92 o 
 -24   4   4      323.92       58.32    130.53 o 
 -22   4   4       11.52      -80.67     80.67 o 
 -20   4   4      356.59      253.56     90.40 o 
 -18   4   4     1761.07     1997.29    118.09 o 
 -16   4   4       60.46       25.00     67.11 o 
 -14   4   4    13091.00    13739.69    292.29 o 
 -12   4   4     1590.40     2023.42     98.04 o 
 -10   4   4      919.99      907.56     87.72 o 
  -8   4   4       72.27      149.63     72.66 o 
  -6   4   4        0.27       77.56     75.89 o 
  -4   4   4       73.96      224.88     83.45 o 
  -2   4   4     1769.64     1547.96     97.68 o 
   0   4   4     2772.19     3217.00    142.95 o 
   2   4   4       60.78       36.74     58.06 o 
   4   4   4       47.37       62.63     66.30 o 
   6   4   4     4289.68     3809.23    118.04 o 
   8   4   4     5053.84     5826.72    152.09 o 
  10   4   4     2913.91     3307.52    140.08 o 
  12   4   4      168.64      186.26     86.46 o 
  14   4   4        0.93       51.48     84.62 o 
  16   4   4     1825.31     1732.89    140.57 o 
  18   4   4      329.43      235.39    132.57 o 
  20   4   4       85.99      -70.73    155.97 o 
  22   4   4       96.67      105.40    156.36 o 
  24   4   4      383.37      -46.42    288.65 o 
  26   4   4        0.01     -227.10    227.10 o 
  28   4   4      616.39      467.71    318.24 o 
  30   4   4      536.23     1098.14    599.78 o 
 -33   5   4     1406.92     1365.25    629.40 o 
 -31   5   4     3087.83     2872.25    626.22 o 
 -29   5   4     1625.37     1480.75    472.51 o 
 -27   5   4        0.66       95.76    478.48 o 
 -25   5   4      290.74      127.30    199.06 o 
 -23   5   4     2438.93     2258.98    458.44 o 
 -21   5   4     9129.12     9143.29    355.03 o 
 -19   5   4     1228.25     1282.15    149.05 o 
 -17   5   4     2604.18     2782.03    175.75 o 
 -15   5   4     8409.50     8698.14    229.65 o 
 -13   5   4    32442.11    35400.06    718.88 o 
 -11   5   4    31026.21    31974.29    566.65 o 
  -9   5   4     1446.91     1513.08    113.74 o 
  -7   5   4     2309.18     2247.19    193.00 o 
  -5   5   4     2066.83     2383.53    132.89 o 
  -3   5   4    18667.07    21476.03    421.73 o 
  -1   5   4     5156.86     4332.03    165.86 o 
   1   5   4     3562.54     4841.08    167.81 o 
   3   5   4     8223.03     9196.79    235.03 o 
   5   5   4        7.94       93.65     87.52 o 
   7   5   4      341.52      531.85     86.90 o 
   9   5   4      477.19      594.04     72.99 o 
  11   5   4     4160.23     5020.38    231.70 o 
  13   5   4       83.50       38.51    129.32 o 
  15   5   4      954.96      604.75    138.34 o 
  17   5   4        3.61      -27.45    136.50 o 
  19   5   4       27.91      -96.11    166.57 o 
  21   5   4       61.28     -202.53    202.53 o 
  23   5   4      847.71     1104.12    264.55 o 
  25   5   4     4840.72     5492.42    374.23 o 
  27   5   4     1220.93     1019.78    424.37 o 
  29   5   4     1505.37      607.14    498.46 o 
 -32   6   4     2842.22     2145.17    805.84 o 
 -30   6   4     3676.45     4638.20    779.20 o 
 -28   6   4     8972.29     9309.57    763.21 o 
 -26   6   4      226.11      462.19    237.56 o 
 -24   6   4    12150.29    14379.01    533.82 o 
 -22   6   4     8166.22     8991.78    524.65 o 
 -20   6   4    18682.82    20338.25    537.68 o 
 -18   6   4     5271.35     4800.53    231.73 o 
 -16   6   4    27162.31    28926.19    640.21 o 
 -14   6   4    27246.74    28692.55    556.93 o 
 -12   6   4    33079.96    36607.70    817.04 o 
 -10   6   4    20784.08    22497.85    466.40 o 
  -8   6   4      623.31      210.95    122.57 o 
  -6   6   4    15286.94    14599.36    462.23 o 
  -4   6   4    17056.70    16253.72    434.45 o 
  -2   6   4      786.37      517.70    117.68 o 
   0   6   4     5812.37     6399.06    276.06 o 
   2   6   4     3204.50     3329.93    150.74 o 
   4   6   4     1924.58     1829.24    127.60 o 
   6   6   4     4621.17     4858.12    149.18 o 
   8   6   4     1006.29     1332.49    210.78 o 
  10   6   4      419.20      144.72    140.23 o 
  12   6   4       77.34      106.08    146.87 o 
  14   6   4       12.93     -136.75    140.04 o 
  16   6   4     1899.62     1828.19    193.95 o 
  18   6   4     8084.20     8115.21    423.37 o 
  20   6   4        2.02       61.17    227.63 o 
  22   6   4     1196.40      618.33    247.05 o 
  24   6   4      379.10      260.63    296.68 o 
  26   6   4     4148.37     3998.37    401.48 o 
  28   6   4     4917.68     5150.70    542.44 o 
 -31   7   4    11214.61    11087.46   1026.55 o 
 -29   7   4     6070.95     6265.54   1585.95 o 
 -27   7   4       41.94      -26.84    588.02 o 
 -25   7   4     7832.90     7801.08    437.35 o 
 -23   7   4    28825.80    32316.50    904.14 o 
 -21   7   4    31173.95    36960.80   1851.59 o 
 -19   7   4     5261.57     5450.86    335.64 o 
 -17   7   4     4194.77     3435.23    340.60 o 
 -15   7   4     8825.13    10138.80    530.64 o 
 -13   7   4    31282.23    33790.55    763.64 o 
 -11   7   4    68782.04    72600.79   1205.27 o 
  -9   7   4     5893.74     6282.39    259.08 o 
  -7   7   4     1116.81      949.66    204.66 o 
  -5   7   4     8953.92     9269.82    296.74 o 
  -3   7   4    50091.70    50668.38   1288.42 o 
  -1   7   4    25800.50    27643.84    642.94 o 
   1   7   4      570.76      678.48    152.94 o 
   3   7   4     1639.76      994.46    127.75 o 
   5   7   4     2834.99     2377.72    153.04 o 
   7   7   4     4044.95     4019.38    249.44 o 
   9   7   4      524.58      218.97    174.21 o 
  11   7   4     2898.16     2514.45    226.48 o 
  13   7   4       44.67       63.54    184.00 o 
  15   7   4     3722.74     4223.00    303.23 o 
  17   7   4     2891.34     2532.50    237.15 o 
  19   7   4     5396.00     4933.36    326.38 o 
  21   7   4     3442.65     3702.16    394.64 o 
  23   7   4     1392.90     2256.81    408.87 o 
  25   7   4     8865.55    10871.91    778.30 o 
 -28   8   4     3585.69     3620.84   1146.76 o 
 -26   8   4     2994.40     2802.64    472.58 o 
 -24   8   4    22897.05    26534.94    990.51 o 
 -22   8   4    21746.12    25036.03   1287.64 o 
 -20   8   4    16928.52    17374.64   1019.06 o 
 -18   8   4    11908.94    10663.97    440.20 o 
 -16   8   4      333.97      145.77    185.41 o 
 -14   8   4     3431.30     3410.19    287.86 o 
 -12   8   4     2437.66     2309.29    252.15 o 
 -10   8   4    14199.17    13350.76    470.37 o 
  -8   8   4     4899.51     4565.87    253.32 o 
  -6   8   4    10515.35     9950.25    333.93 o 
  -4   8   4    23926.03    25106.55    689.54 o 
  -2   8   4     3035.41     2284.13    180.75 o 
   0   8   4     5299.92     5291.21    234.45 o 
   2   8   4       98.97       10.32    125.40 o 
   4   8   4     4858.87     4383.05    301.97 o 
   6   8   4       84.46      100.16    196.64 o 
   8   8   4     5222.32     4777.95    268.41 o 
  10   8   4     1858.32     1836.87    228.06 o 
  12   8   4      421.08      162.18    187.61 o 
  14   8   4      434.12      426.02    220.01 o 
  16   8   4     2536.12     2429.06    502.55 o 
  18   8   4    11800.41    13026.67    487.33 o 
  20   8   4      207.10       -8.88    311.62 o 
  22   8   4     1254.77     1682.16    408.22 o 
  24   8   4     1379.68     1266.11    365.72 o 
 -25   9   4     3055.98     3504.99    417.54 o 
 -23   9   4    15587.59    17257.39   1016.23 o 
 -21   9   4    15940.31    18363.50    721.98 o 
 -19   9   4     6172.86     7108.96    635.60 o 
 -17   9   4      114.83     -240.65    263.35 o 
 -15   9   4    12909.39    13042.49    693.40 o 
 -13   9   4    28218.59    29971.40    750.91 o 
 -11   9   4     9875.38     9237.08    417.98 o 
  -9   9   4      177.63      106.22    237.49 o 
  -7   9   4     2514.78     2541.19    285.27 o 
  -5   9   4     2244.89     1854.50    225.61 o 
  -3   9   4     9959.17     9308.33    448.83 o 
  -1   9   4     4049.35     3576.66    236.78 o 
   1   9   4      432.55      359.70    192.65 o 
   3   9   4        8.23      -75.84    177.36 o 
   5   9   4      687.71       51.17    242.55 o 
   7   9   4     5137.58     4496.96    328.41 o 
   9   9   4     3811.93     3385.25    286.52 o 
  11   9   4     1035.06      137.77    241.38 o 
  13   9   4      890.41      619.11    355.69 o 
  15   9   4     1260.23      909.51    274.09 o 
  17   9   4     1173.52     1148.05    327.87 o 
  19   9   4      952.90     1163.40    355.24 o 
  21   9   4      430.27     1167.77    459.75 o 
 -22  10   4     3093.04     4371.86   1110.39 o 
 -20  10   4     4059.12     4254.19    441.10 o 
 -18  10   4      809.40      677.02    496.52 o 
 -16  10   4      691.34      603.64    266.22 o 
 -14  10   4     9284.00     9194.94    559.25 o 
 -12  10   4     9144.17    10410.29    484.07 o 
 -10  10   4     2463.97     2666.38    369.30 o 
  -8  10   4       62.29      -85.56    249.24 o 
  -6  10   4       91.44      328.54    242.39 o 
  -4  10   4     2411.08     2809.72    281.80 o 
  -2  10   4     2753.04     2814.04    349.92 o 
   0  10   4      169.41      251.60    254.61 o 
   2  10   4       25.77      -93.31    260.27 o 
   4  10   4       52.53      -26.10    354.99 o 
   6  10   4     1203.79     1466.62    325.01 o 
   8  10   4     2402.78     2137.51    394.39 o 
  10  10   4      957.93      754.31    307.76 o 
  12  10   4      151.81      149.14    269.61 o 
  14  10   4       62.15      238.61    334.60 o 
  16  10   4      186.62      499.04    306.49 o 
  18  10   4      231.68      191.52    347.31 o 
 -19  11   4     1498.61     1726.73    552.02 o 
 -17  11   4     1050.32     1330.16    436.92 o 
 -15  11   4     1113.15      697.31    328.49 o 
 -13  11   4     1098.59     1162.51    399.05 o 
 -11  11   4      915.61      651.10    308.64 o 
  -9  11   4      177.01     -354.72    354.72 o 
  -7  11   4      800.78      747.47    322.49 o 
  -5  11   4     2980.51     2595.24    404.63 o 
  -3  11   4     4523.43     3335.99    356.59 o 
  -1  11   4     2168.46     2544.39    338.36 o 
   1  11   4      310.13        2.69    253.85 o 
   3  11   4      232.73       90.99    278.42 o 
   5  11   4       56.99      289.91    333.11 o 
   7  11   4       52.66     -341.05    341.05 o 
   9  11   4      624.35      534.65    366.16 o 
  11  11   4      886.33     1062.54    432.37 o 
  13  11   4      180.53      -81.22    410.56 o 
  15  11   4       11.52     -317.66    709.78 o 
 -12  12   4      498.79      162.91    507.65 o 
 -10  12   4        4.71     -407.75    407.75 o 
  -8  12   4      318.12      433.30    455.78 o 
  -6  12   4        4.27       -0.01    437.88 o 
  -4  12   4      197.44      316.66    320.60 o 
  -2  12   4     1039.80      192.01    421.51 o 
   0  12   4        0.53     -270.90    423.72 o 
   2  12   4        9.38      881.41    440.34 o 
   4  12   4      250.58     -366.67    397.65 o 
   6  12   4      416.45      118.49    332.46 o 
   8  12   4      288.41      751.26    510.72 o 
 -37   1   5      242.42      131.22    310.90 o 
 -35   1   5       12.48      189.53    314.73 o 
 -33   1   5       84.44      169.57    266.99 o 
 -31   1   5     1660.00      775.94    232.40 o 
 -29   1   5      354.15      401.10    358.03 o 
 -27   1   5      100.61      -76.39    169.40 o 
 -25   1   5     7146.42     6185.24    287.20 o 
 -23   1   5    18541.06    17445.60    577.51 o 
 -21   1   5     4304.94     3658.37    156.67 o 
 -19   1   5     6408.27     6460.61    302.98 o 
 -17   1   5      705.13      595.64     67.75 o 
 -15   1   5      877.85     1240.34     70.32 o 
 -13   1   5     3744.55     3262.25    135.32 o 
 -11   1   5    15766.58    16863.40    417.42 o 
  -9   1   5    11321.24    11094.90    179.21 o 
  -7   1   5    13129.01    12905.90    248.76 o 
  -5   1   5   291884.16   299134.09   4100.24 o 
  -3   1   5   470882.56   499748.13   5616.11 o 
  -1   1   5     1182.19     1283.93     45.45 o 
   1   1   5     3193.60     3163.70     85.59 o 
   3   1   5    19599.15    22415.90    445.54 o 
   5   1   5    34118.64    32377.28    590.26 o 
   7   1   5     1911.86     2223.06     81.25 o 
   9   1   5       30.45       66.14     51.87 o 
  11   1   5     3742.28     3298.72    104.80 o 
  13   1   5       53.81        9.17     84.83 o 
  15   1   5      605.95      494.89     92.33 o 
  17   1   5       43.52       -7.60     92.68 o 
  19   1   5     1436.17     1514.99    124.30 o 
  21   1   5     2601.95     2642.94    157.63 o 
  23   1   5      232.90      278.25    155.44 o 
  25   1   5       98.28      -99.08    178.35 o 
  27   1   5      209.71      215.40    189.03 o 
  29   1   5       17.60      445.42   1290.72 o 
  31   1   5      271.66       63.74    560.98 o 
 -36   2   5       73.15      -24.21    460.66 o 
 -34   2   5      136.09      288.33    381.45 o 
 -32   2   5     3260.62     2982.87    344.53 o 
 -30   2   5     8573.08     8492.37    381.82 o 
 -28   2   5       26.17       40.86    179.72 o 
 -26   2   5     1793.51     1214.25    207.59 o 
 -24   2   5    14765.43    13104.67    383.85 o 
 -22   2   5    31591.98    30005.21    938.30 o 
 -20   2   5    43783.03    44246.63   1171.76 o 
 -18   2   5      941.68      998.94     90.88 o 
 -16   2   5      891.09      293.84     75.13 o 
 -14   2   5     3902.67     3317.03    131.87 o 
 -12   2   5    71636.25    75429.96   1117.88 o 
 -10   2   5    13946.29    13277.36    265.67 o 
  -8   2   5    18374.81    18837.08    302.66 o 
  -6   2   5    90788.16    95211.15   1386.17 o 
  -4   2   5   175985.34   192762.47   3794.07 o 
  -2   2   5    84220.78    82904.20   1298.09 o 
   0   2   5    15805.36    14634.24    262.17 o 
   2   2   5    38781.08    37239.41    525.74 o 
   4   2   5     4986.71     4807.58    130.21 o 
   6   2   5    17884.24    18142.58    338.16 o 
   8   2   5    74505.44    78870.94   1225.64 o 
  10   2   5     6189.02     7157.60    160.28 o 
  12   2   5     1195.25     1230.56     97.70 o 
  14   2   5        6.14      -17.38     71.96 o 
  16   2   5     3347.82     3752.54    167.54 o 
  18   2   5      280.44      151.19     99.49 o 
  20   2   5     1925.16     1872.25    150.35 o 
  22   2   5     3072.51     2897.47    203.27 o 
  24   2   5     2028.49     1774.94    236.62 o 
  26   2   5     2271.89     2650.37    266.10 o 
  28   2   5       15.80      397.28    420.85 o 
  30   2   5      140.51     -128.49    403.45 o 
 -35   3   5     1024.89      611.89    365.14 o 
 -33   3   5     7939.80     8506.71    762.80 o 
 -31   3   5     4381.64     4281.42    634.26 o 
 -29   3   5      129.10      216.04    265.18 o 
 -27   3   5      109.36     -163.50    208.86 o 
 -25   3   5    11905.35    11984.72    384.50 o 
 -23   3   5    54686.20    57951.26   1403.85 o 
 -21   3   5    17039.57    16502.76    554.44 o 
 -19   3   5     2919.46     2595.71    119.77 o 
 -17   3   5     9811.08    10161.30    279.34 o 
 -15   3   5    99045.31   109406.67   2348.80 o 
 -13   3   5   182935.77   200637.78   2559.76 o 
 -11   3   5    44042.63    51278.88    772.20 o 
  -9   3   5    18013.13    19488.80    398.88 o 
  -7   3   5     1661.48     2076.78     86.40 o 
  -5   3   5   103368.42   106166.63   2736.68 o 
  -3   3   5   112581.13   112604.69   2674.62 o 
  -1   3   5     2985.42     3545.94    163.13 o 
   1   3   5     1948.30     2262.73    105.62 o 
   3   3   5    13053.04    12545.06    262.14 o 
   5   3   5    52958.09    52608.07    741.56 o 
   7   3   5    64876.11    70574.43    970.16 o 
   9   3   5     2225.71     1991.39     99.68 o 
  11   3   5      922.88      808.88     95.79 o 
  13   3   5      547.01      336.67     97.63 o 
  15   3   5     5367.21     5456.45    184.75 o 
  17   3   5      160.88       76.70    105.73 o 
  19   3   5     5925.72     5940.97    192.93 o 
  21   3   5       12.48      -43.16    146.16 o 
  23   3   5     4668.49     4475.54    316.15 o 
  25   3   5      159.21     -195.36    212.41 o 
  27   3   5     2474.50     2709.18    287.28 o 
  29   3   5      574.20      481.29    479.54 o 
 -34   4   5      767.07      599.37    597.32 o 
 -32   4   5     4520.85     4557.58    892.50 o 
 -30   4   5     6766.86     6386.89    520.15 o 
 -28   4   5        3.67     -248.30    327.31 o 
 -26   4   5    13996.77    13305.97    570.23 o 
 -24   4   5    18735.69    17945.82   1075.88 o 
 -22   4   5    36001.72    36598.49   1513.58 o 
 -20   4   5    33268.26    36618.83    646.91 o 
 -18   4   5     3565.90     3440.89    140.86 o 
 -16   4   5    16952.43    17369.73    343.75 o 
 -14   4   5    30651.76    33457.75    549.61 o 
 -12   4   5   117828.95   128873.66   1942.97 o 
 -10   4   5    75517.63    73172.00   1900.26 o 
  -8   4   5     4842.05     3411.53    138.81 o 
  -6   4   5   108283.20   107254.42   2746.75 o 
  -4   4   5     8390.03     8041.39    261.98 o 
  -2   4   5    74994.73    75865.47   1849.36 o 
   0   4   5    31372.41    30271.61    510.61 o 
   2   4   5     7799.78     6630.65    191.95 o 
   4   4   5    39018.19    42064.69    669.96 o 
   6   4   5    61376.36    63966.96   1040.51 o 
   8   4   5    26294.58    24124.85    373.95 o 
  10   4   5        5.76      -71.09     75.18 o 
  12   4   5     4409.05     4020.99    166.18 o 
  14   4   5     1664.08     1608.34    144.37 o 
  16   4   5      367.10      365.54    136.98 o 
  18   4   5      614.93      496.95    147.81 o 
  20   4   5      554.43      466.83    138.66 o 
  22   4   5      576.49      240.18    175.86 o 
  24   4   5     1846.31     1436.71    247.64 o 
  26   4   5     3901.33     4694.76    463.38 o 
  28   4   5       31.57       28.35    343.37 o 
  30   4   5      171.80      123.21    552.83 o 
 -33   5   5     7456.40     8536.18    944.70 o 
 -31   5   5     4914.83     5504.03    785.65 o 
 -29   5   5     1280.67     1082.78    416.05 o 
 -27   5   5      112.38       26.09    457.77 o 
 -25   5   5     9564.34    10343.72   1389.53 o 
 -23   5   5    37450.77    43203.28   1207.62 o 
 -21   5   5    23457.07    24741.13    926.39 o 
 -19   5   5     5188.76     5347.69    195.91 o 
 -17   5   5     5336.79     6061.34    269.42 o 
 -15   5   5    23092.21    24329.85    438.27 o 
 -13   5   5    71680.13    69968.84   1263.02 o 
 -11   5   5    24001.20    24924.36    714.84 o 
  -9   5   5     1432.62     2073.70    137.97 o 
  -7   5   5       61.77      130.21     87.00 o 
  -5   5   5    27209.34    23738.29    430.32 o 
  -3   5   5    18447.93    12353.69    553.40 o 
  -1   5   5      624.36      757.67    112.96 o 
   1   5   5      409.52      682.13    126.42 o 
   3   5   5     8793.43     8817.89    233.65 o 
   5   5   5    57684.79    59708.84   1268.66 o 
   7   5   5    31043.23    32899.89    568.68 o 
   9   5   5    10127.43    10090.69    396.35 o 
  11   5   5      428.20      324.51    109.00 o 
  13   5   5      679.99      606.23    138.54 o 
  15   5   5     3098.86     2718.04    200.64 o 
  17   5   5       16.93      140.64    162.34 o 
  19   5   5      440.17      147.71    205.14 o 
  21   5   5      674.74      344.61    215.04 o 
  23   5   5     2311.27     2586.80    354.08 o 
  25   5   5      231.55      334.19    260.04 o 
  27   5   5      905.70     1683.53    423.31 o 
  29   5   5      595.79      368.86    604.19 o 
 -32   6   5     3172.45     3239.96    654.25 o 
 -30   6   5     3266.53     4470.52    712.86 o 
 -28   6   5      464.40      946.80    554.52 o 
 -26   6   5     6661.38     6382.31    482.50 o 
 -24   6   5    19535.85    21303.29    622.09 o 
 -22   6   5    20031.17    21799.13    822.75 o 
 -20   6   5     9004.75    10484.26    417.84 o 
 -18   6   5    10527.11    11799.89    349.04 o 
 -16   6   5    24712.18    23582.26    516.41 o 
 -14   6   5    23760.77    25420.98    502.98 o 
 -12   6   5    82516.78    89932.18   1456.83 o 
 -10   6   5    14683.10    13886.21    351.32 o 
  -8   6   5      693.86      508.29    155.26 o 
  -6   6   5    29248.67    28940.47    576.89 o 
  -4   6   5    51937.70    58088.35    965.13 o 
  -2   6   5    22814.34    22070.57    791.09 o 
   0   6   5     7576.32     7558.24    305.89 o 
   2   6   5     6128.96     6141.00    208.74 o 
   4   6   5    17577.31    17550.65    369.19 o 
   6   6   5    14101.70    15060.17    342.27 o 
   8   6   5    18869.29    18224.19    456.99 o 
  10   6   5      403.24      661.43    228.60 o 
  12   6   5     1653.38     1164.23    193.50 o 
  14   6   5      214.67      359.50    148.28 o 
  16   6   5       69.88      -28.09    174.05 o 
  18   6   5      144.93      136.26    174.43 o 
  20   6   5      123.65     -133.87    240.89 o 
  22   6   5      614.52      589.68    272.58 o 
  24   6   5      144.51     -284.00    284.00 o 
  26   6   5      692.26     1016.88    338.36 o 
 -31   7   5     2035.52      523.99    573.15 o 
 -29   7   5       32.53       42.82    658.38 o 
 -27   7   5        1.46       92.72    651.46 o 
 -25   7   5     2314.11     1495.75    399.58 o 
 -23   7   5     7964.42     8069.41    608.02 o 
 -21   7   5     6825.81     6585.50    371.51 o 
 -19   7   5     4706.77     5100.51    313.57 o 
 -17   7   5      809.81      953.04    190.58 o 
 -15   7   5       94.22       52.53    166.05 o 
 -13   7   5     1233.60      974.27    152.83 o 
 -11   7   5     5276.32     5380.07    243.02 o 
  -9   7   5     1432.81      965.32    149.57 o 
  -7   7   5     1044.80     1083.95    150.00 o 
  -5   7   5    10539.09    10570.61    330.62 o 
  -3   7   5    17889.58    20034.08    419.57 o 
  -1   7   5      821.59      638.49    131.29 o 
   1   7   5      270.42      120.37    114.05 o 
   3   7   5     3130.33     3363.94    232.05 o 
   5   7   5      660.41      381.56    120.97 o 
   7   7   5     6593.40     5809.63    299.22 o 
   9   7   5       56.62      -30.38    190.20 o 
  11   7   5     7198.19     7687.47    473.90 o 
  13   7   5       84.76      124.93    195.59 o 
  15   7   5        1.57       57.61    187.96 o 
  17   7   5       51.67      334.48    190.61 o 
  19   7   5       75.37      103.64    223.12 o 
  21   7   5     1426.87     1772.86    382.09 o 
  23   7   5      154.83      -23.90    315.98 o 
  25   7   5       66.68      575.36    341.56 o 
 -28   8   5      109.89     1920.22   1083.32 o 
 -26   8   5      579.34      452.81    366.91 o 
 -24   8   5      177.50      572.34    354.01 o 
 -22   8   5      467.10      539.60    279.53 o 
 -20   8   5      693.98      552.64    260.26 o 
 -18   8   5        4.80      135.70    218.37 o 
 -16   8   5        0.03        4.24    211.42 o 
 -14   8   5     5885.56     5325.15    305.78 o 
 -12   8   5     1575.38     1394.39    240.14 o 
 -10   8   5      224.99      -28.65    137.67 o 
  -8   8   5       24.23        0.03    174.75 o 
  -6   8   5     1002.31     1122.90    192.62 o 
  -4   8   5     2447.51     2313.83    230.72 o 
  -2   8   5       46.00      193.02    137.08 o 
   0   8   5      155.28      -81.28    128.33 o 
   2   8   5     2091.28     1817.96    167.46 o 
   4   8   5     2186.00     2165.11    237.79 o 
   6   8   5    19667.62    21043.54    912.45 o 
   8   8   5    10523.08     9199.75    453.46 o 
  10   8   5      347.88      561.34    238.23 o 
  12   8   5      451.83      585.94    232.37 o 
  14   8   5       50.94       15.44    216.34 o 
  16   8   5      302.21      393.27    239.85 o 
  18   8   5      852.66     1051.78    239.89 o 
  20   8   5      818.59      627.59    362.78 o 
  22   8   5      132.69       -1.88    384.84 o 
  24   8   5      629.90      687.29    398.39 o 
 -27   9   5       17.74      398.83    559.99 o 
 -25   9   5     2753.02     3729.17    411.10 o 
 -23   9   5     2133.52     1838.74    376.83 o 
 -21   9   5       23.06       70.38    299.60 o 
 -19   9   5      629.67      679.25    326.17 o 
 -17   9   5       97.09      167.48    232.76 o 
 -15   9   5     9714.43    11050.72    792.39 o 
 -13   9   5     2071.05     1317.45    272.10 o 
 -11   9   5       64.18     -225.54    248.28 o 
  -9   9   5      114.06       29.26    203.35 o 
  -7   9   5        8.22      -39.30    199.91 o 
  -5   9   5    12772.04    12929.68    540.04 o 
  -3   9   5     6456.27     6104.20    285.37 o 
  -1   9   5      681.10      498.79    183.64 o 
   1   9   5     2993.53     3348.16    296.63 o 
   3   9   5       40.62       14.00    199.24 o 
   5   9   5     3347.65     3389.40    253.11 o 
   7   9   5     1548.96     1504.11    252.57 o 
   9   9   5      106.65      184.39    241.20 o 
  11   9   5     5504.17     5044.51    409.05 o 
  13   9   5        3.58     -111.80    240.73 o 
  15   9   5     1885.95     1835.68    305.83 o 
  17   9   5      208.83       38.16    251.05 o 
  19   9   5      112.26     -166.05    322.74 o 
  21   9   5      845.98     1245.42    389.23 o 
 -24  10   5      492.03      502.41    364.78 o 
 -22  10   5     4215.96     4671.34    515.12 o 
 -20  10   5     6820.42     8146.50    661.84 o 
 -18  10   5      432.49      459.23    363.58 o 
 -16  10   5     7549.78     7106.93    463.17 o 
 -14  10   5    14745.52    15265.83    571.18 o 
 -12  10   5     6716.27     6532.96    591.67 o 
 -10  10   5      998.94     1441.60    304.98 o 
  -8  10   5     5589.25     5864.96    376.64 o 
  -6  10   5     8079.11     7438.78    504.38 o 
  -4  10   5     2118.67     1841.32    286.11 o 
  -2  10   5    11025.26    10309.53    433.04 o 
   0  10   5     7508.70     6220.14    382.95 o 
   2  10   5     1151.58      848.95    236.26 o 
   4  10   5      111.65     -121.56    235.41 o 
   6  10   5     2801.18     2277.92    285.18 o 
   8  10   5     8363.19     7855.68    439.84 o 
  10  10   5      419.25      455.03    264.34 o 
  12  10   5      318.69      193.86    339.57 o 
  14  10   5       10.37        4.16    277.16 o 
  16  10   5        1.80      -54.15    459.23 o 
  18  10   5     1928.52     1942.29    426.29 o 
 -19  11   5      261.11      779.96    523.56 o 
 -17  11   5      934.79     1150.15    517.31 o 
 -15  11   5    25669.23    28347.43   1024.04 o 
 -13  11   5    30210.45    33880.59    968.94 o 
 -11  11   5     4046.92     4647.38    447.50 o 
  -9  11   5      571.02      584.24    291.87 o 
  -7  11   5      652.42      243.45    276.64 o 
  -5  11   5    11599.44    12666.10    782.31 o 
  -3  11   5     9420.77    10587.20    543.66 o 
  -1  11   5     1384.89     1121.31    305.96 o 
   1  11   5      616.19       33.39    356.40 o 
   3  11   5      338.87      545.03    472.97 o 
   5  11   5     5910.95     6215.15    570.49 o 
   7  11   5     2549.33     2028.91    377.42 o 
   9  11   5      554.35     -274.41    452.54 o 
  11  11   5      162.44      431.51    704.98 o 
  13  11   5       86.84      214.49    507.15 o 
 -12  12   5    10724.69    11459.46    675.13 o 
 -10  12   5     3644.49     3620.34    499.75 o 
  -8  12   5      640.73      428.23    377.47 o 
  -6  12   5     4974.96     4923.04    491.69 o 
  -4  12   5     6811.11     6748.08    497.83 o 
  -2  12   5     6208.78     5310.45    504.89 o 
   0  12   5      631.82      472.80    370.13 o 
   2  12   5      788.88      703.87    409.13 o 
   4  12   5     2042.62     1627.89    398.00 o 
   6  12   5     1071.45     1871.56    443.25 o 
   8  12   5      237.77      369.13    417.61 o 
 -36   0   6      631.98      962.58    498.55 o 
 -34   0   6     1863.29     1624.37    425.84 o 
 -32   0   6     3702.52     3427.52    549.92 o 
 -30   0   6      560.78      431.53    279.66 o 
 -28   0   6     5441.05     4510.96    388.29 o 
 -26   0   6      872.03      927.21    274.51 o 
 -24   0   6    23619.64    23015.83    674.53 o 
 -22   0   6    13976.89    12217.44    449.05 o 
 -20   0   6      285.70       40.19    143.54 o 
 -18   0   6    12531.76    14584.10    542.48 o 
 -16   0   6    37148.60    40037.24   1078.00 o 
 -14   0   6   167217.77   172895.72   4057.37 o 
 -12   0   6    41573.16    49484.66   1248.50 o 
 -10   0   6     1423.13     1089.66    132.83 o 
  -8   0   6   140048.44   158030.02   2598.26 o 
  -6   0   6   236463.75   251744.14   5288.20 o 
  -4   0   6   355684.19   356246.28   6469.52 o 
  -2   0   6   495611.44   495706.28  11579.41 o 
   0   0   6     1841.92     2033.03    178.20 o 
   2   0   6     1781.13     1939.85    165.87 o 
   4   0   6    16840.30    14824.75    414.86 o 
   6   0   6   112938.96   109333.93   2670.52 o 
   8   0   6      799.69      340.50     89.61 o 
  10   0   6     9172.15     9208.90    329.10 o 
  12   0   6       96.80      203.61    108.68 o 
  14   0   6    16815.71    14916.36    369.42 o 
  16   0   6    69673.49    75013.84   1976.15 o 
  18   0   6    33567.88    36024.35   1049.27 o 
  20   0   6    23442.04    25247.04    768.45 o 
  22   0   6        9.55       14.08    187.28 o 
  24   0   6       12.45     -225.46    285.26 o 
  26   0   6     2622.44     2976.92    480.93 o 
  28   0   6      495.44      364.85    530.68 o 
  30   0   6       56.50      -21.96    697.82 o 
 -37   1   6       96.56      178.29    372.69 o 
 -35   1   6      567.89      324.39    291.30 o 
 -33   1   6      241.06       93.58    252.20 o 
 -31   1   6      195.67      212.36    218.00 o 
 -29   1   6      184.27        3.17    181.83 o 
 -27   1   6     3039.76     2865.10    219.54 o 
 -25   1   6     5115.84     4359.36    275.09 o 
 -23   1   6     5152.53     4680.93    219.47 o 
 -21   1   6    18335.59    17910.06    401.73 o 
 -19   1   6     1383.17     1278.75     92.29 o 
 -17   1   6    41760.48    42137.92   1280.36 o 
 -15   1   6    20958.04    23017.50    531.02 o 
 -13   1   6    66147.47    67672.48   1367.23 o 
 -11   1   6    20229.56    17105.62    241.15 o 
  -9   1   6     5232.71     5633.42    119.11 o 
  -7   1   6    51692.91    52766.48    752.17 o 
  -5   1   6     7979.45    10445.92    168.27 o 
  -3   1   6     4746.72     5418.54     98.16 o 
  -1   1   6     3465.84     2984.64     82.79 o 
   1   1   6       27.02      110.56     38.56 o 
   3   1   6    36888.86    33074.67    809.00 o 
   5   1   6    34510.06    34568.87    782.90 o 
   7   1   6    40184.77    39207.47    511.40 o 
   9   1   6    11727.83     9087.70    186.47 o 
  11   1   6     8690.08     8091.04    199.07 o 
  13   1   6    41332.51    42343.82    758.61 o 
  15   1   6    11912.92    11312.32    226.81 o 
  17   1   6    12769.07    12274.44    324.54 o 
  19   1   6     5002.66     5515.85    187.21 o 
  21   1   6     2729.28     2409.51    155.40 o 
  23   1   6      913.22     1108.13    187.90 o 
  25   1   6       19.10       94.34    202.03 o 
  27   1   6      700.92     1009.28    269.94 o 
  29   1   6      642.05      865.85    523.52 o 
 -36   2   6      298.40      332.19    380.53 o 
 -34   2   6     1745.74     2139.51    374.25 o 
 -32   2   6        5.14      150.52    247.04 o 
 -30   2   6     1081.14     1022.76    247.18 o 
 -28   2   6        5.10      192.46    176.37 o 
 -26   2   6     1267.19      897.90    199.63 o 
 -24   2   6     1076.17      703.58    167.44 o 
 -22   2   6     3123.09     2599.49    210.91 o 
 -20   2   6      618.66      433.58     92.31 o 
 -18   2   6     3422.22     3529.46    139.21 o 
 -16   2   6    44469.96    44081.24   1032.61 o 
 -14   2   6   106322.91   112618.41   2135.93 o 
 -12   2   6    45388.21    46288.39    984.99 o 
 -10   2   6     4894.36     5539.77    123.13 o 
  -8   2   6    47787.85    53012.29   1017.30 o 
  -6   2   6     2402.99     1825.33    110.14 o 
  -4   2   6    24462.12    28509.17    615.69 o 
  -2   2   6   151434.27   152712.05   2285.33 o 
   0   2   6     2989.04     2969.74     86.86 o 
   2   2   6     6861.21     6619.85    159.53 o 
   4   2   6    42599.45    38877.53    906.54 o 
   6   2   6   144938.59   147795.59   2932.14 o 
   8   2   6    38174.70    43104.78    600.08 o 
  10   2   6       28.13       41.84     64.11 o 
  12   2   6      550.97      327.97     82.52 o 
  14   2   6    14341.23    14155.34    274.73 o 
  16   2   6    22930.80    23994.46    486.03 o 
  18   2   6     7099.10     7043.68    277.96 o 
  20   2   6       86.30        2.23    117.90 o 
  22   2   6      354.89      241.69    140.88 o 
  24   2   6      217.73      102.08    209.06 o 
  26   2   6      333.59      410.92    225.59 o 
  28   2   6      440.39      822.81    317.54 o 
  30   2   6      120.74      857.70    787.38 o 
 -35   3   6      387.39      775.06    553.68 o 
 -33   3   6        1.92      249.26    343.90 o 
 -31   3   6      287.47      595.44    341.08 o 
 -29   3   6     7378.99     5771.09    347.19 o 
 -27   3   6      201.62       59.88    200.88 o 
 -25   3   6     2093.65     1453.09    259.74 o 
 -23   3   6      184.29      136.33    153.98 o 
 -21   3   6     1181.90      743.40    136.57 o 
 -19   3   6       52.39       93.01     52.10 o 
 -17   3   6     2559.02     2130.56     73.14 o 
 -15   3   6    12745.80    12279.31    338.48 o 
 -13   3   6    19762.89    19986.19    381.70 o 
 -11   3   6     2789.15     2876.94     89.02 o 
  -9   3   6     1437.08     1770.94     96.98 o 
  -7   3   6    22280.17    23399.83    702.87 o 
  -5   3   6    15972.66    13664.28    455.88 o 
  -3   3   6    28859.09    27573.19    827.02 o 
  -1   3   6    25043.09    26555.30    657.90 o 
   1   3   6      853.61      539.44     75.14 o 
   3   3   6     7123.38     6963.12    177.94 o 
   5   3   6     6197.59     6417.16    181.71 o 
   7   3   6     2816.38     2552.10    112.50 o 
   9   3   6       86.72      -63.17     63.17 o 
  11   3   6     1474.35     1158.46    106.50 o 
  13   3   6      855.83      977.83    125.81 o 
  15   3   6     4477.11     4679.96    181.14 o 
  17   3   6      804.05      611.84    128.73 o 
  19   3   6     1544.52     1409.99    154.37 o 
  21   3   6       58.43      231.18    161.16 o 
  23   3   6      817.87      910.95    269.57 o 
  25   3   6        8.32      141.15    220.65 o 
  27   3   6       29.87      -87.87    384.04 o 
  29   3   6       15.50     -277.60    458.30 o 
 -34   4   6      105.12     -211.34    635.60 o 
 -32   4   6      227.58      366.53    616.08 o 
 -30   4   6     1098.54      919.71    428.99 o 
 -28   4   6     1886.43     1504.26    329.16 o 
 -26   4   6      608.17      -89.39    242.91 o 
 -24   4   6     1116.90      772.36    283.14 o 
 -22   4   6      385.52      232.71    167.14 o 
 -20   4   6      655.40      702.43    117.52 o 
 -18   4   6     1023.44     1048.57    102.37 o 
 -16   4   6     7077.48     7724.49    202.19 o 
 -14   4   6      113.83      172.39     71.38 o 
 -12   4   6      952.34      939.66     92.97 o 
 -10   4   6      256.33       58.84     69.25 o 
  -8   4   6      682.56      655.29     84.21 o 
  -6   4   6     3292.82     2895.59    131.54 o 
  -4   4   6     6824.13     7085.45    296.07 o 
  -2   4   6      242.76      293.81     69.03 o 
   0   4   6     2281.55     2071.43    125.95 o 
   2   4   6     1829.08     1699.20    118.21 o 
   4   4   6     1304.81      929.34    101.37 o 
   6   4   6    15021.45    16501.36    421.94 o 
   8   4   6      503.31      417.89    123.05 o 
  10   4   6     2016.26     2240.03    212.91 o 
  12   4   6        5.54      100.46     98.49 o 
  14   4   6        8.68       -6.86    109.29 o 
  16   4   6      335.25      310.60    139.90 o 
  18   4   6      517.67       89.24    141.54 o 
  20   4   6      215.25       40.93    146.75 o 
  22   4   6      359.71      312.39    208.41 o 
  24   4   6      338.81     -238.49    246.72 o 
  26   4   6       79.70      141.41    267.69 o 
  28   4   6      279.79     -404.40    583.20 o 
 -33   5   6        0.91      225.10    561.22 o 
 -31   5   6      377.14      978.80    542.24 o 
 -29   5   6     3173.90     2565.52    445.08 o 
 -27   5   6      662.70      895.12    478.98 o 
 -25   5   6     3203.56     2505.80    697.82 o 
 -23   5   6       37.74      128.96    110.07 o 
 -21   5   6      454.87      202.59    132.55 o 
 -19   5   6     1263.94     1181.73    122.15 o 
 -17   5   6     1125.94      819.84    114.26 o 
 -15   5   6    13132.93    13389.19    475.54 o 
 -13   5   6     7001.66     6220.11    201.04 o 
 -11   5   6     5288.93     5415.70    181.97 o 
  -9   5   6     8013.64     6903.77    205.83 o 
  -7   5   6     7372.93     6684.01    256.79 o 
  -5   5   6    45404.59    46815.36    983.95 o 
  -3   5   6      881.95      844.32    110.43 o 
  -1   5   6     7822.32     8317.38    223.55 o 
   1   5   6      355.43      318.97    102.75 o 
   3   5   6    34358.96    37556.55    642.32 o 
   5   5   6    35650.57    37702.33    633.02 o 
   7   5   6    16861.93    17363.54    372.05 o 
   9   5   6     3258.44     3017.31    147.58 o 
  11   5   6      560.13      412.81    113.53 o 
  13   5   6     5975.95     5656.87    247.25 o 
  15   5   6     1183.98     1174.16    178.41 o 
  17   5   6     2758.64     2155.15    265.15 o 
  19   5   6      132.15      -56.85    194.23 o 
  21   5   6      465.43      535.67    212.69 o 
  23   5   6     4358.20     4034.76    326.55 o 
  25   5   6      115.23      -66.13    283.37 o 
  27   5   6       10.63      252.83    400.07 o 
 -32   6   6     1787.72     1559.99   1738.44 o 
 -30   6   6      200.30      709.09    496.77 o 
 -28   6   6       15.06     -200.07    546.54 o 
 -26   6   6      215.59     -688.06    688.06 o 
 -24   6   6     4817.84     4245.91    297.22 o 
 -22   6   6    10259.15    11312.76    471.31 o 
 -20   6   6       31.37      135.18    152.38 o 
 -18   6   6       10.83      166.56    130.94 o 
 -16   6   6     1333.13     1240.23    140.33 o 
 -14   6   6    35156.74    35227.60    616.55 o 
 -12   6   6    42948.45    44319.38    796.86 o 
 -10   6   6       19.98      -79.50    117.44 o 
  -8   6   6     2687.62     2176.95    151.35 o 
  -6   6   6     8877.59     9148.39    269.30 o 
  -4   6   6    61485.33    66718.84   1007.41 o 
  -2   6   6    25099.75    23727.80    455.18 o 
   0   6   6      823.71      578.16    114.02 o 
   2   6   6     8082.58     7540.13    239.18 o 
   4   6   6    45605.54    46252.18    768.38 o 
   6   6   6    50789.17    53014.96   1246.84 o 
   8   6   6    15649.31    16701.98    452.29 o 
  10   6   6       52.02     -154.98    154.98 o 
  12   6   6     8266.49     8159.31    408.10 o 
  14   6   6     6316.31     6085.49    284.33 o 
  16   6   6     6790.23     6822.52    303.60 o 
  18   6   6       73.86      272.23    195.36 o 
  20   6   6      272.89      374.50    222.65 o 
  22   6   6       12.77      135.64    289.72 o 
  24   6   6      250.41      -87.87    316.54 o 
  26   6   6      566.79      294.28    335.01 o 
 -31   7   6        6.40     -489.10    605.00 o 
 -29   7   6     1277.81      932.05    980.85 o 
 -27   7   6     1263.50     1237.04    627.06 o 
 -25   7   6     7161.56     7788.86    594.12 o 
 -23   7   6     3450.25     3627.04    464.99 o 
 -21   7   6     6215.98     5902.10    369.86 o 
 -19   7   6     1074.60     1223.19    213.64 o 
 -17   7   6    11458.01    11210.28    404.16 o 
 -15   7   6    19064.28    20320.36    543.44 o 
 -13   7   6    15247.29    15981.74    399.97 o 
 -11   7   6    27172.43    29842.50    600.92 o 
  -9   7   6     5284.87     4768.41    320.44 o 
  -7   7   6    41747.21    43437.03    895.30 o 
  -5   7   6   117048.66   125525.89   2092.85 o 
  -3   7   6    47908.93    51600.09   1236.37 o 
  -1   7   6    17333.47    18530.90    409.62 o 
   1   7   6     1515.10     1303.15    140.78 o 
   3   7   6    68878.79    73703.58   1433.64 o 
   5   7   6    37922.10    38786.43    783.72 o 
   7   7   6     2070.04     1859.42    210.56 o 
   9   7   6    21549.77    22712.25    670.40 o 
  11   7   6      152.83      -96.05    174.02 o 
  13   7   6    19649.95    20045.33    508.33 o 
  15   7   6     4564.68     4736.68    308.56 o 
  17   7   6     2310.12     2194.45    274.11 o 
  19   7   6     2332.53     2147.79    288.90 o 
  21   7   6       62.82      161.77    313.40 o 
  23   7   6     2482.31     3205.14    400.42 o 
  25   7   6      166.85      122.13    339.66 o 
 -28   8   6       32.12     -285.47    966.21 o 
 -26   8   6      230.25      452.28    354.22 o 
 -24   8   6    11526.77    12779.75    544.40 o 
 -22   8   6    15744.88    17315.24    637.75 o 
 -20   8   6      889.87      957.83    278.43 o 
 -18   8   6      528.54      765.59    233.02 o 
 -16   8   6     1231.95     1159.98    231.67 o 
 -14   8   6    20956.78    22349.66    767.03 o 
 -12   8   6    14770.04    14795.45    498.81 o 
 -10   8   6       21.10        8.37    193.14 o 
  -8   8   6     5863.59     4885.18    238.70 o 
  -6   8   6    43411.55    44601.96    992.64 o 
  -4   8   6   101256.28   111716.91   2224.52 o 
  -2   8   6    41393.45    43900.42    787.14 o 
   0   8   6     1102.60      999.45    172.35 o 
   2   8   6     5391.45     5259.16    293.92 o 
   4   8   6    11880.25    11036.76    377.62 o 
   6   8   6    17695.78    17098.60    534.13 o 
   8   8   6     1043.53      945.92    220.58 o 
  10   8   6     6670.68     5569.21    344.16 o 
  12   8   6     1774.13     1569.20    225.25 o 
  14   8   6     9019.87     9342.90    367.51 o 
  16   8   6    11392.06    12056.24    446.02 o 
  18   8   6     1095.44     1082.19    260.42 o 
  20   8   6     1739.38     1511.56    434.98 o 
  22   8   6      326.74       45.17    385.95 o 
 -27   9   6       72.14      -87.01    602.66 o 
 -25   9   6     3695.43     4357.95    466.46 o 
 -23   9   6     6496.30     6723.79    472.52 o 
 -21   9   6     8157.05     9112.40    548.41 o 
 -19   9   6      200.18      -77.03    237.60 o 
 -17   9   6    16805.88    18143.35    682.47 o 
 -15   9   6    23761.88    24561.40    885.71 o 
 -13   9   6    26745.79    28593.92    770.07 o 
 -11   9   6     9775.69    10245.46    449.13 o 
  -9   9   6       34.14     -201.68    201.68 o 
  -7   9   6    32630.87    32178.35   1058.54 o 
  -5   9   6    39471.34    43844.67    834.47 o 
  -3   9   6    25939.93    25144.23    746.59 o 
  -1   9   6    12844.07    11562.22    404.52 o 
   1   9   6       31.99      200.98    196.40 o 
   3   9   6    14998.93    14017.27    578.26 o 
   5   9   6    25486.10    25882.39    683.85 o 
   7   9   6    18391.42    18541.71    558.07 o 
   9   9   6      361.87      171.65    213.85 o 
  11   9   6     2870.02     2619.11    290.32 o 
  13   9   6    10720.97    10388.80    594.33 o 
  15   9   6     4513.83     4790.25    425.74 o 
  17   9   6      809.53      326.67    293.34 o 
  19   9   6      100.08     -345.29    427.42 o 
 -24  10   6      910.41      980.72    396.18 o 
 -22  10   6     2096.00     2364.51    911.00 o 
 -20  10   6       12.99      -62.78    405.60 o 
 -18  10   6     1845.76     1933.49    406.84 o 
 -16  10   6     1872.37     1150.95    379.45 o 
 -14  10   6    16240.93    18047.58    706.10 o 
 -12  10   6    11119.56    11240.90    444.68 o 
 -10  10   6     1322.49     1573.49    258.36 o 
  -8  10   6      464.37      492.50    218.79 o 
  -6  10   6     3513.08     4024.61    329.23 o 
  -4  10   6     5738.24     5146.86    342.17 o 
  -2  10   6     3104.14     2878.78    280.05 o 
   0  10   6        4.86     -139.65    206.70 o 
   2  10   6     2163.23     1954.34    264.06 o 
   4  10   6    12979.58    13458.36    506.77 o 
   6  10   6    10376.79     9365.04    436.65 o 
   8  10   6      954.52      810.66    304.20 o 
  10  10   6      642.66      368.79    253.82 o 
  12  10   6      993.98      884.64    344.55 o 
  14  10   6     1421.93     1449.75    359.09 o 
  16  10   6      506.01      265.25    416.80 o 
 -19  11   6        6.30      -81.41    334.76 o 
 -17  11   6       11.31      422.01    385.53 o 
 -15  11   6       85.71      220.37    354.07 o 
 -13  11   6     3448.23     3362.91    361.29 o 
 -11  11   6     1933.46     1795.86    307.45 o 
  -9  11   6       61.73      271.51    317.29 o 
  -7  11   6      853.32      577.39    343.99 o 
  -5  11   6     3311.46     3334.62    447.69 o 
  -3  11   6     5463.66     5102.89    412.56 o 
  -1  11   6      302.18      291.15    405.00 o 
   1  11   6      119.55      278.09    270.55 o 
   3  11   6     2016.06      906.85    327.86 o 
   5  11   6     2159.87     1713.86    358.25 o 
   7  11   6      959.52       56.01    288.90 o 
   9  11   6      114.19      -60.96    329.58 o 
  11  11   6      382.17      515.40    374.54 o 
  13  11   6      310.69      110.31    394.99 o 
 -12  12   6      731.07      801.38    466.43 o 
 -10  12   6      484.07     -160.32    407.48 o 
  -8  12   6       43.21     -287.08    355.92 o 
  -6  12   6       33.75      832.79    376.78 o 
  -4  12   6       41.60      534.84    409.89 o 
  -2  12   6       62.55     -356.32    356.32 o 
   0  12   6       18.89      332.99    385.32 o 
   2  12   6      470.58      798.68    398.12 o 
   4  12   6     2724.53     2854.31    494.14 o 
   6  12   6       74.30     -168.94    414.51 o 
 -37   1   7      186.48      588.32    404.23 o 
 -35   1   7      308.68      171.04    308.60 o 
 -33   1   7      226.60      -19.47    245.13 o 
 -31   1   7     1306.47      807.73    260.80 o 
 -29   1   7      516.13      262.57    198.90 o 
 -27   1   7     1400.22      935.08    189.52 o 
 -25   1   7      133.23      130.45    145.93 o 
 -23   1   7     3550.70     3154.43    186.63 o 
 -21   1   7     6109.10     5071.19    219.90 o 
 -19   1   7     2455.88     2041.68    112.43 o 
 -17   1   7       95.58      277.38     78.98 o 
 -15   1   7      370.17      294.94     59.26 o 
 -13   1   7     7062.35     5898.46    147.12 o 
 -11   1   7      556.91      295.44     35.47 o 
  -9   1   7     8318.56     8742.20    178.51 o 
  -7   1   7    57326.81    61005.40    756.93 o 
  -5   1   7    14971.30    16207.96    317.95 o 
  -3   1   7    66811.32    68519.83    849.45 o 
  -1   1   7     1347.56     1232.36     90.74 o 
   1   1   7    15502.07    13827.38    286.34 o 
   3   1   7     7438.79     7475.51    228.49 o 
   5   1   7     3442.49     3678.13    106.06 o 
   7   1   7      419.68      246.85     54.16 o 
   9   1   7      476.26      327.25     73.75 o 
  11   1   7     5692.01     6071.67    219.59 o 
  13   1   7      733.53      575.80     92.44 o 
  15   1   7    10246.97     9754.29    216.52 o 
  17   1   7    38244.91    41496.92    682.04 o 
  19   1   7        5.32       82.26    118.75 o 
  21   1   7     1810.88     2053.21    177.85 o 
  23   1   7      112.17       93.54    181.10 o 
  25   1   7      811.07      463.88    217.56 o 
  27   1   7      491.29      511.70    313.08 o 
  29   1   7       13.70       26.56   1570.09 o 
 -36   2   7      130.73      663.06    498.94 o 
 -34   2   7       16.11      -94.24    316.17 o 
 -32   2   7     1946.56     1325.98    274.11 o 
 -30   2   7     1755.73     1309.43    242.48 o 
 -28   2   7     1296.95      926.73    208.15 o 
 -26   2   7      587.51      216.17    161.97 o 
 -24   2   7     3035.52     2907.68    198.19 o 
 -22   2   7      254.79      266.50    125.25 o 
 -20   2   7     2198.73     1561.33    113.22 o 
 -18   2   7       65.08      203.01     76.09 o 
 -16   2   7    10551.24     9188.81    234.26 o 
 -14   2   7    14567.37    14116.41    380.12 o 
 -12   2   7      417.59      480.71     48.20 o 
 -10   2   7      436.73      240.68     50.45 o 
  -8   2   7    15153.33    14773.61    299.53 o 
  -6   2   7    16982.84    16683.64    373.89 o 
  -4   2   7    77758.35    74814.50   1526.54 o 
  -2   2   7     9413.29     9982.06    180.33 o 
   0   2   7      382.05      360.50     49.14 o 
   2   2   7     6970.59     7565.45    268.48 o 
   4   2   7    78845.00    74405.52   1157.19 o 
   6   2   7     1814.08      823.82     88.20 o 
   8   2   7      436.69      301.87     81.88 o 
  10   2   7      964.65     1066.71    106.46 o 
  12   2   7    18481.66    18781.35    340.18 o 
  14   2   7    56891.52    62627.71   1199.21 o 
  16   2   7    28652.14    29637.13    671.67 o 
  18   2   7       14.04       34.68    113.46 o 
  20   2   7     1426.04     1304.48    165.26 o 
  22   2   7      755.46      509.61    176.65 o 
  24   2   7     9621.45    11527.70    690.39 o 
  26   2   7      389.16      482.96    237.17 o 
  28   2   7      415.66      443.87    301.54 o 
 -35   3   7     3585.85     3822.47    488.94 o 
 -33   3   7     3273.68     2753.27    406.41 o 
 -31   3   7     1091.36      816.55    260.49 o 
 -29   3   7      129.27      -34.26    199.74 o 
 -27   3   7      231.48      -37.71    194.57 o 
 -25   3   7     1489.42     1304.56    196.56 o 
 -23   3   7     5191.80     4890.67    291.79 o 
 -21   3   7     4525.80     4186.65    193.51 o 
 -19   3   7     5073.74     5323.46    225.80 o 
 -17   3   7     6809.25     7255.53    267.09 o 
 -15   3   7     7857.23     8684.58    180.15 o 
 -13   3   7    37321.23    42809.69    719.20 o 
 -11   3   7    24066.99    23320.52    471.30 o 
  -9   3   7    23968.32    23178.35    507.33 o 
  -7   3   7    87971.06    87865.05   2270.17 o 
  -5   3   7    21026.85    23326.05    578.13 o 
  -3   3   7    75207.40    75723.63   1798.61 o 
  -1   3   7    24795.26    23552.67    458.57 o 
   1   3   7    48403.19    48867.88    746.29 o 
   3   3   7   125091.97   128796.12   1820.87 o 
   5   3   7    70215.77    73368.94   1008.69 o 
   7   3   7    98810.36   101687.11   1359.79 o 
   9   3   7     3686.14     3484.42    152.83 o 
  11   3   7    27966.73    26566.36    592.52 o 
  13   3   7    20816.12    21133.20    514.82 o 
  15   3   7    14790.91    15232.52    435.06 o 
  17   3   7    12507.22    12120.35    384.11 o 
  19   3   7      361.33      114.65    141.03 o 
  21   3   7    13980.04    14288.46    620.69 o 
  23   3   7     7901.12     8580.35    413.79 o 
  25   3   7     3526.72     3321.40    295.89 o 
  27   3   7     6101.69     7749.32    444.11 o 
  29   3   7      389.03      433.14    648.21 o 
 -36   4   7      630.69      190.60    601.04 o 
 -34   4   7      547.89      247.21    565.01 o 
 -32   4   7     2697.10     2034.66    791.75 o 
 -30   4   7     1031.60     1191.37    529.45 o 
 -28   4   7     1025.06     1004.24    512.07 o 
 -26   4   7      481.95       73.73    322.26 o 
 -24   4   7     4471.82     4991.79    749.05 o 
 -22   4   7      206.99       80.18    140.82 o 
 -20   4   7      312.24      184.25     81.44 o 
 -18   4   7      149.76       74.98     83.02 o 
 -16   4   7    42058.66    44522.80    703.83 o 
 -14   4   7    29199.11    30069.21    487.82 o 
 -12   4   7     5842.59     5759.51    175.67 o 
 -10   4   7     7028.05     6520.36    180.06 o 
  -8   4   7    10926.85    11955.58    239.41 o 
  -6   4   7    97409.25   101339.18   1940.32 o 
  -4   4   7   209795.88   215984.95   4772.75 o 
  -2   4   7    10856.44    11296.72    269.54 o 
   0   4   7     3902.77     3938.70    157.96 o 
   2   4   7    25209.72    25727.82    477.13 o 
   4   4   7   138171.14   139939.73   1836.25 o 
   6   4   7    25146.59    23625.76    409.81 o 
   8   4   7     4576.80     4511.39    169.68 o 
  10   4   7      641.76      646.44    123.42 o 
  12   4   7    20158.02    20764.59    517.17 o 
  14   4   7    53282.13    53202.78   1070.07 o 
  16   4   7    11644.59    12962.61    379.46 o 
  18   4   7      349.30      261.51    170.42 o 
  20   4   7       13.83      328.67    181.75 o 
  22   4   7     9058.03     8599.27    425.70 o 
  24   4   7    15888.02    17077.16    918.97 o 
  26   4   7     2554.18     3599.42    350.28 o 
  28   4   7        0.48     -325.13    325.13 o 
 -35   5   7     3448.83     4081.79    667.69 o 
 -33   5   7     2401.55     1601.73    767.39 o 
 -31   5   7       20.29      127.56    502.79 o 
 -29   5   7      134.99       56.43    908.87 o 
 -27   5   7     2409.02     2659.51    619.74 o 
 -25   5   7       47.65      197.63    417.23 o 
 -23   5   7     1179.10     1525.35    259.99 o 
 -21   5   7      130.53      125.21    119.19 o 
 -19   5   7      111.85       72.83    101.78 o 
 -17   5   7    11705.07    11344.92    360.81 o 
 -15   5   7     5919.86     6224.79    207.91 o 
 -13   5   7    20887.87    21620.95    404.79 o 
 -11   5   7    23998.11    22502.26    391.90 o 
  -9   5   7     9083.95     9005.27    284.63 o 
  -7   5   7    57155.37    57142.93   1088.07 o 
  -5   5   7    19383.29    19386.69    500.84 o 
  -3   5   7    28733.71    30199.09    526.19 o 
  -1   5   7     7129.67     6178.91    202.62 o 
   1   5   7    27669.89    27879.86    622.15 o 
   3   5   7    52495.06    52257.13   1096.26 o 
   5   5   7    18980.67    18946.75    411.19 o 
   7   5   7    31870.66    31482.63    520.89 o 
   9   5   7     4897.98     4993.84    191.63 o 
  11   5   7    40935.66    42445.15    839.54 o 
  13   5   7    26814.90    28268.60    671.07 o 
  15   5   7    12388.73    12482.23    417.68 o 
  17   5   7     3513.26     3541.51    258.90 o 
  19   5   7     2078.21     1420.24    248.63 o 
  21   5   7    16838.26    16654.69    734.88 o 
  23   5   7     6493.69     6149.24    490.49 o 
  25   5   7     3684.98     3734.43    389.72 o 
  27   5   7     1855.92     1436.79    569.81 o 
 -32   6   7     1274.80     1039.99    740.14 o 
 -30   6   7      383.33      -48.93    744.17 o 
 -28   6   7      409.75      678.30    566.06 o 
 -26   6   7       55.52      341.59    700.26 o 
 -24   6   7     2704.91     3311.96    611.20 o 
 -22   6   7      574.45      406.47    186.56 o 
 -20   6   7     4364.82     4898.57    247.65 o 
 -18   6   7     4276.13     3892.25    230.96 o 
 -16   6   7     1632.62     1914.60    151.24 o 
 -14   6   7     3799.67     2878.71    159.79 o 
 -12   6   7     2817.64     2504.21    156.09 o 
 -10   6   7      627.57      493.80    142.76 o 
  -8   6   7    13589.21    14901.99    353.04 o 
  -6   6   7    77684.92    82354.03   1249.59 o 
  -4   6   7    85637.82    89936.89   1349.11 o 
  -2   6   7    18945.70    19924.70    424.14 o 
   0   6   7      307.73      171.46    113.40 o 
   2   6   7    19444.97    21261.80    444.47 o 
   4   6   7    62147.95    62422.04   1002.29 o 
   6   6   7    16199.91    15575.77    367.59 o 
   8   6   7    20094.68    22363.51    551.08 o 
  10   6   7     4869.51     3871.59    252.51 o 
  12   6   7    10172.04    10907.05    359.54 o 
  14   6   7    29027.66    28490.65    814.41 o 
  16   6   7    10335.64    10727.53    371.75 o 
  18   6   7       84.19       58.59    190.25 o 
  20   6   7     2189.92     2099.41    320.74 o 
  22   6   7     1984.78     1910.02    340.05 o 
  24   6   7     4363.23     4461.27    390.98 o 
 -31   7   7      616.40      238.76    896.67 o 
 -29   7   7       16.64     -736.86    885.69 o 
 -27   7   7        3.97      744.17    883.25 o 
 -25   7   7      265.26      673.14    338.14 o 
 -23   7   7     1571.84     1721.60    254.85 o 
 -21   7   7     6244.90     6491.29    394.60 o 
 -19   7   7     2048.70     1847.93    227.71 o 
 -17   7   7     5569.47     5763.24    276.34 o 
 -15   7   7     7008.79     7590.18    271.52 o 
 -13   7   7      645.44      552.78    152.94 o 
 -11   7   7      841.99      888.62    155.76 o 
  -9   7   7     2592.33     2465.65    174.54 o 
  -7   7   7    14204.68    14583.62    360.39 o 
  -5   7   7    10451.92    10535.04    306.81 o 
  -3   7   7    16719.54    16799.63    396.06 o 
  -1   7   7      234.28      169.52    132.31 o 
   1   7   7     2856.47     2624.88    174.36 o 
   3   7   7     6016.23     5374.08    311.53 o 
   5   7   7       59.21       18.35    141.66 o 
   7   7   7       51.01      -87.70    166.77 o 
   9   7   7      450.56      340.10    162.71 o 
  11   7   7     5797.55     4893.52    281.59 o 
  13   7   7     3275.53     3336.15    268.86 o 
  15   7   7     5130.13     4084.28    313.93 o 
  17   7   7     1438.42     1598.45    263.88 o 
  19   7   7     1162.28      981.57    286.44 o 
  21   7   7     1352.51     1522.33    362.54 o 
  23   7   7      939.10      151.97    354.08 o 
 -28   8   7      208.65      585.58   1046.72 o 
 -26   8   7      184.72      312.04    396.96 o 
 -24   8   7      401.69      396.05    270.42 o 
 -22   8   7      934.34      873.81    369.29 o 
 -20   8   7      161.06       40.14    256.63 o 
 -18   8   7      269.21      307.15    232.03 o 
 -16   8   7     2521.85     1864.65    260.04 o 
 -14   8   7     1563.94     1273.98    207.35 o 
 -12   8   7     3477.82     3443.98    261.67 o 
 -10   8   7      182.74      147.95    160.95 o 
  -8   8   7      391.68      180.18    150.60 o 
  -6   8   7       58.44       21.54    147.00 o 
  -4   8   7     1705.43     1748.30    181.71 o 
  -2   8   7     1295.72     1196.63    171.07 o 
   0   8   7       94.73        5.52    145.25 o 
   2   8   7      622.07      639.52    204.93 o 
   4   8   7     1070.65      512.36    199.69 o 
   6   8   7      431.87      179.84    212.04 o 
   8   8   7     1848.46     1799.47    237.53 o 
  10   8   7      591.97      784.70    227.33 o 
  12   8   7      739.86      855.63    243.95 o 
  14   8   7        0.24       44.43    229.28 o 
  16   8   7      139.55      392.34    247.68 o 
  18   8   7        7.25       27.25    290.58 o 
  20   8   7      381.88      239.99    344.03 o 
  22   8   7      326.72      800.42    458.48 o 
 -27   9   7      443.58      868.61    788.09 o 
 -25   9   7      340.89       81.29    316.36 o 
 -23   9   7       77.60       22.03    317.77 o 
 -21   9   7        8.64      118.94    296.68 o 
 -19   9   7     1798.00     2097.50    312.66 o 
 -17   9   7        8.63       58.15    276.79 o 
 -15   9   7      424.98      580.72    213.48 o 
 -13   9   7      149.14      111.94    223.37 o 
 -11   9   7      845.99      958.02    231.17 o 
  -9   9   7     1398.10     1370.36    234.15 o 
  -7   9   7      337.85      213.65    160.12 o 
  -5   9   7     2034.55     1220.20    206.07 o 
  -3   9   7     2336.99     2157.50    220.87 o 
  -1   9   7      146.47       13.74    167.18 o 
   1   9   7      276.58      223.92    197.38 o 
   3   9   7       25.80     -142.27    235.15 o 
   5   9   7     4058.71     3359.10    415.34 o 
   7   9   7     3178.46     2855.52    312.29 o 
   9   9   7      824.14      627.14    249.63 o 
  11   9   7      250.47       -4.62    234.41 o 
  13   9   7      875.13      612.64    235.00 o 
  15   9   7     2409.95     2456.00    348.81 o 
  17   9   7     4147.83     3869.50    363.72 o 
  19   9   7      300.28      352.90    397.25 o 
 -24  10   7        1.89      318.89    372.95 o 
 -22  10   7      245.94      353.14    618.95 o 
 -20  10   7      813.90      730.01    334.94 o 
 -18  10   7      157.64       60.75    320.46 o 
 -16  10   7     2012.10     2608.21    333.66 o 
 -14  10   7     3402.42     2825.24    323.49 o 
 -12  10   7      103.59     -156.85    264.04 o 
 -10  10   7      297.49      -23.73    273.49 o 
  -8  10   7     1128.60      719.27    278.52 o 
  -6  10   7     2563.81     2624.11    343.42 o 
  -4  10   7      883.15      696.63    261.64 o 
  -2  10   7      337.86      347.44    230.91 o 
   0  10   7      435.80      300.87    288.43 o 
   2  10   7      365.87       71.84    274.29 o 
   4  10   7    15582.38    16041.63    585.91 o 
   6  10   7    16241.07    16720.71    571.65 o 
   8  10   7       82.82     -194.11    296.56 o 
  10  10   7      497.65      337.53    272.34 o 
  12  10   7     4606.98     4669.30    412.42 o 
  14  10   7    12080.73    13036.52    740.97 o 
  16  10   7     2291.60     2236.49    568.85 o 
 -19  11   7      770.17      225.44    436.77 o 
 -17  11   7      153.92      101.31    372.61 o 
 -15  11   7     1161.79     1241.49    402.38 o 
 -13  11   7     5101.64     5553.37    404.77 o 
 -11  11   7     1488.67     1390.53    336.59 o 
  -9  11   7      909.74      785.69    357.66 o 
  -7  11   7     4064.59     4094.70    414.85 o 
  -5  11   7     2969.99     3035.09    716.67 o 
  -3  11   7     4311.58     4692.35    510.60 o 
  -1  11   7      541.76      640.59    350.09 o 
   1  11   7     4017.95     3670.57    363.68 o 
   3  11   7    15174.72    16029.63    771.20 o 
   5  11   7    23517.28    25093.84    736.73 o 
   7  11   7    17019.34    16290.15    750.64 o 
   9  11   7       12.85      -54.45    310.50 o 
  11  11   7     3032.69     3214.15    394.00 o 
 -12  12   7     1721.11     1732.77    546.72 o 
 -10  12   7       71.59       42.81    409.79 o 
  -8  12   7     2000.23     1293.81    639.38 o 
  -6  12   7     6525.07     6833.77    560.40 o 
  -4  12   7     8710.66     8328.11    613.08 o 
  -2  12   7     2236.92     2124.90    573.34 o 
   0  12   7      110.09      534.35    353.07 o 
   2  12   7     6198.73     5807.28    545.48 o 
   4  12   7    17996.98    18182.92    755.67 o 
 -38   0   8       41.35     -456.78    489.50 o 
 -36   0   8     7066.67     6397.18    662.44 o 
 -34   0   8    19497.68    20299.00    841.10 o 
 -32   0   8     5265.17     5019.57    478.71 o 
 -30   0   8     3481.82     3305.18    364.16 o 
 -28   0   8     5010.70     4487.96    375.06 o 
 -26   0   8    13390.13    12710.01    504.38 o 
 -24   0   8    12025.92    11465.98    471.27 o 
 -22   0   8      240.02       51.02    182.94 o 
 -20   0   8     9001.22     8614.81    345.63 o 
 -18   0   8     1191.41      808.85    131.01 o 
 -16   0   8    21751.98    21863.88    743.43 o 
 -14   0   8    14961.72    12228.99    521.01 o 
 -12   0   8    15795.57    12988.59    344.78 o 
 -10   0   8    13618.70    14192.12    302.93 o 
  -8   0   8    32596.23    31409.79    537.92 o 
  -6   0   8       94.69      200.25     62.09 o 
  -4   0   8    78463.38    79498.61   2487.00 o 
  -2   0   8    32535.47    34556.88   1354.45 o 
   0   0   8     5828.38     5662.83    303.26 o 
   2   0   8   106592.86   109484.67   2093.31 o 
   4   0   8    18223.10    19707.13    470.23 o 
   6   0   8    49791.06    48924.68   1249.51 o 
   8   0   8    74447.02    82160.81   1862.71 o 
  10   0   8    18661.65    17625.36    417.90 o 
  12   0   8    56875.79    59222.14   1287.19 o 
  14   0   8    71998.11    72447.14   2268.99 o 
  16   0   8    21319.18    22368.51    897.95 o 
  18   0   8    17269.99    18584.94    565.08 o 
  20   0   8      458.35      258.90    207.54 o 
  22   0   8    16351.84    19082.04   1536.78 o 
  24   0   8     5150.01     6701.25    763.43 o 
  26   0   8     1835.93     2224.27    524.26 o 
  28   0   8      257.12      510.40    946.69 o 
 -37   1   8     6829.27     7216.55    598.18 o 
 -35   1   8    10443.64    11148.81    520.76 o 
 -33   1   8     7427.23     8055.52    390.33 o 
 -31   1   8      857.70      793.66    248.56 o 
 -29   1   8     1225.06      748.00    209.37 o 
 -27   1   8     2688.28     2152.57    207.76 o 
 -25   1   8     3741.31     3024.54    202.10 o 
 -23   1   8     3121.32     2158.92    177.90 o 
 -21   1   8    20798.14    19924.82    474.66 o 
 -19   1   8     2616.00     2046.09    100.94 o 
 -17   1   8    13563.13    14352.24    419.46 o 
 -15   1   8     4988.49     4235.84    128.82 o 
 -13   1   8      831.69     1031.40     50.63 o 
 -11   1   8     5349.65     4303.53    116.24 o 
  -9   1   8      125.42      -26.67     43.57 o 
  -7   1   8     4679.06     3776.23     93.24 o 
  -5   1   8     8181.51     6456.34    150.18 o 
  -3   1   8     6848.29     7481.01    151.08 o 
  -1   1   8     1645.69     1656.83     81.42 o 
   1   1   8     4247.20     3994.95    103.89 o 
   3   1   8    92733.29    93250.83   1802.44 o 
   5   1   8    55586.56    54814.04    724.38 o 
   7   1   8     6246.04     6358.48    153.83 o 
   9   1   8     3514.04     3330.71    124.49 o 
  11   1   8    10950.28    10622.34    345.94 o 
  13   1   8    40938.76    39890.48    632.33 o 
  15   1   8    15677.72    16100.81    397.87 o 
  17   1   8      105.84      -61.00    110.29 o 
  19   1   8     5210.52     4702.70    213.29 o 
  21   1   8    17207.72    18517.30    638.45 o 
  23   1   8    11371.76    13649.70    601.85 o 
  25   1   8    11042.20    13221.46    476.40 o 
  27   1   8      672.05     1652.13    331.67 o 
 -36   2   8     5556.24     7081.66    799.43 o 
 -34   2   8     7809.48     7281.08    516.00 o 
 -32   2   8      256.54       60.01    296.22 o 
 -30   2   8     3789.77     3381.28    265.59 o 
 -28   2   8     1636.74     1414.94    212.55 o 
 -26   2   8     1068.74      622.74    177.51 o 
 -24   2   8    18356.63    16564.54    392.55 o 
 -22   2   8     3347.87     3146.23    177.15 o 
 -20   2   8     3154.53     3095.43    155.01 o 
 -18   2   8     2432.83     2128.39    114.83 o 
 -16   2   8     8083.83     8206.57    282.13 o 
 -14   2   8     1219.41     1165.69     73.58 o 
 -12   2   8     3190.17     3154.95     97.39 o 
 -10   2   8     2428.20     2232.25     89.67 o 
  -8   2   8     1022.45     1360.95     88.60 o 
  -6   2   8    34225.15    33313.65    460.05 o 
  -4   2   8      128.43      238.50     57.62 o 
  -2   2   8     4924.75     4507.08    121.19 o 
   0   2   8     5035.84     4238.51    164.09 o 
   2   2   8    39453.43    40090.50    944.45 o 
   4   2   8    52234.52    52748.46   1160.82 o 
   6   2   8    56109.19    55154.07    902.26 o 
   8   2   8    11224.13    11039.12    247.73 o 
  10   2   8     8201.83     7866.39    220.38 o 
  12   2   8    20877.20    20514.70    542.15 o 
  14   2   8     8541.41     8724.48    253.63 o 
  16   2   8     1525.96     1481.30    153.18 o 
  18   2   8     2191.29     2205.23    198.29 o 
  20   2   8      172.66      278.13    153.24 o 
  22   2   8    13827.66    14004.32    568.19 o 
  24   2   8     5242.28     5506.18    374.44 o 
  26   2   8     5622.98     7717.52    619.98 o 
  28   2   8      920.25     1060.39    345.78 o 
 -37   3   8      995.74     1291.01    566.32 o 
 -35   3   8     5549.95     6633.28    848.03 o 
 -33   3   8     3286.96     2286.48    624.40 o 
 -31   3   8      101.57      197.15    284.80 o 
 -29   3   8     1054.27      726.38    198.37 o 
 -27   3   8     1394.95     1240.09    205.43 o 
 -25   3   8     1279.35     1175.79    186.92 o 
 -23   3   8     2158.81     1703.28    187.07 o 
 -21   3   8     4315.48     4091.69    196.15 o 
 -19   3   8       27.99       71.05     64.48 o 
 -17   3   8       73.31      131.38     57.18 o 
 -15   3   8     1276.14     1178.28     72.72 o 
 -13   3   8      989.84      876.40     62.20 o 
 -11   3   8      239.95      241.88     62.79 o 
  -9   3   8    31875.78    37340.28    520.11 o 
  -7   3   8     4708.31     5427.61    147.55 o 
  -5   3   8    12456.71    14790.74    273.54 o 
  -3   3   8    10848.09    12243.19    225.15 o 
  -1   3   8      588.93      553.04     66.32 o 
   1   3   8     7102.28     7392.02    165.46 o 
   3   3   8    14858.08    12780.39    270.20 o 
   5   3   8    19736.06    19480.13    361.33 o 
   7   3   8       11.04       74.75    100.15 o 
   9   3   8      286.31      350.67    104.11 o 
  11   3   8     1254.40      935.97    117.11 o 
  13   3   8     6948.13     6644.83    225.95 o 
  15   3   8      163.28      118.52    123.89 o 
  17   3   8     1232.78      788.47    153.45 o 
  19   3   8     8616.11     8173.18    353.84 o 
  21   3   8     2119.40     2184.79    252.28 o 
  23   3   8     4173.23     4653.03    322.17 o 
  25   3   8     2053.97     1437.87    324.92 o 
  27   3   8        0.97       89.09    291.25 o 
 -36   4   8       53.44      306.68    638.59 o 
 -34   4   8       27.31     -140.42    793.37 o 
 -32   4   8      342.76      515.85    426.98 o 
 -30   4   8     1292.39     1446.21    442.06 o 
 -28   4   8     1439.29     1100.39    314.64 o 
 -26   4   8        8.20      204.97    245.76 o 
 -24   4   8      423.54      354.23    225.20 o 
 -22   4   8     1850.96     1484.41    160.28 o 
 -20   4   8       38.51        7.21     82.05 o 
 -18   4   8        0.81       75.71     85.50 o 
 -16   4   8        7.72      -24.98     75.64 o 
 -14   4   8      268.18      325.55     85.57 o 
 -12   4   8      694.13      815.73     84.59 o 
 -10   4   8      433.63      688.27     97.86 o 
  -8   4   8    15620.49    16920.04    370.02 o 
  -6   4   8    16871.28    17180.40    318.33 o 
  -4   4   8     7447.74     8342.89    206.13 o 
  -2   4   8      219.19      -41.03     82.52 o 
   0   4   8      106.80       89.60     69.95 o 
   2   4   8     1892.10     2024.48    127.05 o 
   4   4   8       54.29       57.36     75.22 o 
   6   4   8     4280.08     4387.88    202.54 o 
   8   4   8      117.02       15.29    104.22 o 
  10   4   8      675.33      428.64    147.18 o 
  12   4   8      794.01      665.31    127.63 o 
  14   4   8      229.36       98.97    142.78 o 
  16   4   8      201.40      -23.77    180.60 o 
  18   4   8      186.34      137.44    199.41 o 
  20   4   8      241.48     -235.64    235.64 o 
  22   4   8       41.40       -1.49    214.76 o 
  24   4   8       59.08     -312.99    354.37 o 
  26   4   8        2.77      182.16    409.37 o 
 -35   5   8     2037.26     2119.13    651.85 o 
 -33   5   8     1099.33     1209.18    510.47 o 
 -31   5   8     1254.19     1584.48   1146.97 o 
 -29   5   8       20.72      334.35    438.55 o 
 -27   5   8     2820.95     2327.62    499.36 o 
 -25   5   8      238.15      428.14    356.58 o 
 -23   5   8      514.59      671.58    217.35 o 
 -21   5   8      270.38      193.96    122.19 o 
 -19   5   8      305.21       90.32    130.77 o 
 -17   5   8     1128.72     1121.43    157.36 o 
 -15   5   8        1.38      -91.99     96.08 o 
 -13   5   8     1691.07     1488.46    126.00 o 
 -11   5   8        0.81       75.08     97.70 o 
  -9   5   8      433.01      263.61    101.71 o 
  -7   5   8      315.59      173.85     89.88 o 
  -5   5   8     4759.78     4389.54    178.58 o 
  -3   5   8     1652.55     1132.87    124.81 o 
  -1   5   8     8457.02     7982.27    250.17 o 
   1   5   8    17112.61    17998.52    401.37 o 
   3   5   8       26.27      146.12    111.12 o 
   5   5   8     6708.07     5911.11    203.39 o 
   7   5   8     4815.95     4695.66    197.01 o 
   9   5   8     4169.63     4241.38    256.75 o 
  11   5   8     1170.46     1025.22    205.53 o 
  13   5   8      320.47      207.93    171.35 o 
  15   5   8     5396.52     5287.12    357.02 o 
  17   5   8      978.80      773.49    202.88 o 
  19   5   8     2934.66     2901.52    280.93 o 
  21   5   8      503.43      203.34    406.65 o 
  23   5   8      910.70      851.48    376.73 o 
  25   5   8     4418.54     5437.57    581.09 o 
 -32   6   8     2518.73     2788.79    728.06 o 
 -30   6   8       18.07      341.63    551.49 o 
 -28   6   8      129.13       90.28    783.21 o 
 -26   6   8      804.88     -663.66    663.66 o 
 -24   6   8     9009.41     9980.33    500.24 o 
 -22   6   8     1222.84     1382.14    180.74 o 
 -20   6   8     4318.18     4558.54    256.79 o 
 -18   6   8     3060.61     2740.01    172.14 o 
 -16   6   8     3037.29     2685.97    177.61 o 
 -14   6   8     1010.84     1096.40    131.15 o 
 -12   6   8     3235.28     3273.86    204.80 o 
 -10   6   8     2139.16     1594.08    141.35 o 
  -8   6   8     5459.11     5239.14    233.51 o 
  -6   6   8    29676.37    30284.75    698.42 o 
  -4   6   8       73.05      219.42    128.22 o 
  -2   6   8        8.52        1.52    127.58 o 
   0   6   8     1025.51      742.82    138.53 o 
   2   6   8    27292.13    26743.62    524.48 o 
   4   6   8    11593.26    11947.47    321.59 o 
   6   6   8     2200.26     2287.13    165.21 o 
   8   6   8     1598.66     1537.83    187.24 o 
  10   6   8     3617.43     3309.77    222.68 o 
  12   6   8    25715.09    27590.15    716.71 o 
  14   6   8    12989.82    13142.32    415.64 o 
  16   6   8      571.06      353.97    215.55 o 
  18   6   8      103.44     -204.98    204.98 o 
  20   6   8     1881.05     1553.61    430.00 o 
  22   6   8    10029.85    10302.04    496.21 o 
  24   6   8     3344.49     3533.03    423.94 o 
 -31   7   8     2442.96     1229.55    589.86 o 
 -29   7   8      753.49     -482.75    482.75 o 
 -27   7   8    12184.95    14610.23   1363.91 o 
 -25   7   8     2109.42     2054.41    417.23 o 
 -23   7   8       52.15      247.93    213.98 o 
 -21   7   8       43.15      297.22    206.91 o 
 -19   7   8     5317.99     5164.75    319.22 o 
 -17   7   8     1401.93     1088.18    182.87 o 
 -15   7   8     6460.59     6627.61    255.38 o 
 -13   7   8     2058.54     1915.28    204.62 o 
 -11   7   8      655.64      523.00    151.90 o 
  -9   7   8     5294.41     4552.45    220.69 o 
  -7   7   8     4269.00     4314.19    219.53 o 
  -5   7   8    29182.46    29161.98    566.85 o 
  -3   7   8     9259.27     9405.91    308.15 o 
  -1   7   8     4602.94     4424.52    232.07 o 
   1   7   8    10858.48    11009.83    449.92 o 
   3   7   8    20815.32    20374.68    493.41 o 
   5   7   8    28808.74    31742.10    702.97 o 
   7   7   8     4887.83     4309.54    282.20 o 
   9   7   8     2820.82     2961.04    274.25 o 
  11   7   8     9378.79     9074.25    358.34 o 
  13   7   8    12491.60    13535.99    455.68 o 
  15   7   8    37260.97    40183.38    816.62 o 
  17   7   8     3764.04     3485.00    302.68 o 
  19   7   8     5590.47     5728.43    556.01 o 
  21   7   8     3866.00     4493.08    476.49 o 
  23   7   8     7095.59     8859.32    523.10 o 
 -28   8   8     1671.55     1764.66    556.87 o 
 -26   8   8     5677.31     5979.43    746.86 o 
 -24   8   8     3902.24     4631.00    355.34 o 
 -22   8   8      113.52      347.58    229.56 o 
 -20   8   8     2131.35     2260.53    274.35 o 
 -18   8   8      744.03      816.99    218.32 o 
 -16   8   8     2247.53     1992.92    223.78 o 
 -14   8   8      257.27      253.79    170.52 o 
 -12   8   8     1268.73      961.71    175.34 o 
 -10   8   8      569.00      437.30    173.87 o 
  -8   8   8     9328.10     9208.64    332.44 o 
  -6   8   8     5647.92     5623.90    303.69 o 
  -4   8   8     9562.70     8760.03    322.65 o 
  -2   8   8     4433.95     4363.17    248.22 o 
   0   8   8      501.93      154.52    154.60 o 
   2   8   8    23580.53    26116.09    645.46 o 
   4   8   8    11275.15    10729.12    440.00 o 
   6   8   8      572.15       14.25    226.95 o 
   8   8   8     1157.25     1354.84    252.06 o 
  10   8   8     9248.11     9063.06    394.81 o 
  12   8   8    34213.94    35213.27    767.76 o 
  14   8   8    24843.58    25563.84    649.33 o 
  16   8   8     6676.42     6067.30    377.26 o 
  18   8   8     1056.36     1088.13    337.16 o 
  20   8   8     3755.94     4185.84    497.63 o 
 -27   9   8     2727.65     2556.24    863.21 o 
 -25   9   8     4091.66     4839.63    522.73 o 
 -23   9   8     2368.79     2580.61    558.90 o 
 -21   9   8     1398.81     1774.97    307.56 o 
 -19   9   8      207.61        1.37    508.54 o 
 -17   9   8     2580.62     2974.94    307.54 o 
 -15   9   8      300.49      146.76    194.27 o 
 -13   9   8     2126.13     1825.46    292.18 o 
 -11   9   8       32.12      168.63    203.53 o 
  -9   9   8      804.12      498.36    252.15 o 
  -7   9   8      833.46      402.57    204.58 o 
  -5   9   8     5103.90     4245.89    272.74 o 
  -3   9   8     9826.42     9984.71    358.72 o 
  -1   9   8      339.67      413.53    265.59 o 
   1   9   8     4743.69     4720.48    352.87 o 
   3   9   8    19787.18    19804.63    643.42 o 
   5   9   8    24707.00    25920.08    669.47 o 
   7   9   8    17173.17    17656.95    577.91 o 
   9   9   8      273.25      153.81    262.06 o 
  11   9   8     5785.24     5204.93    369.85 o 
  13   9   8    15312.47    16049.51    553.73 o 
  15   9   8    16926.77    17895.66    759.28 o 
  17   9   8     2030.31     2624.27    389.93 o 
 -22  10   8      399.45     -359.92    359.92 o 
 -20  10   8        1.72     -307.81    475.43 o 
 -18  10   8      142.13      287.50    314.13 o 
 -16  10   8        4.20      -14.08    251.31 o 
 -14  10   8      400.37       13.53    340.97 o 
 -12  10   8      467.22      487.58    296.90 o 
 -10  10   8      197.72      164.17    265.61 o 
  -8  10   8      417.51       57.83    225.64 o 
  -6  10   8      135.34      301.21    253.15 o 
  -4  10   8      142.03      596.19    245.75 o 
  -2  10   8       40.29      117.66    212.90 o 
   0  10   8     2305.76     2256.90    305.76 o 
   2  10   8     9879.42     9740.96    466.95 o 
   4  10   8     6836.39     5956.46    403.87 o 
   6  10   8     6289.92     6841.44    426.68 o 
   8  10   8     2251.35     2186.75    366.21 o 
  10  10   8     1795.31     1322.80    369.08 o 
  12  10   8     4080.18     4950.54    455.38 o 
  14  10   8     3391.23     3169.36    368.87 o 
 -19  11   8       59.60      370.72    362.76 o 
 -17  11   8     1080.98     1412.66    371.36 o 
 -15  11   8        2.40      479.00    323.33 o 
 -13  11   8      142.27     -167.41    289.80 o 
 -11  11   8       80.19       -1.60    243.43 o 
  -9  11   8      304.52      456.75    303.92 o 
  -7  11   8      289.33       -7.20    309.35 o 
  -5  11   8       21.83       50.39    378.23 o 
  -3  11   8     1046.94      541.91    468.32 o 
  -1  11   8        9.31      312.86    319.35 o 
   1  11   8     1365.37     1031.28    304.56 o 
   3  11   8      452.71      506.97    325.54 o 
   5  11   8       46.81     -157.01    279.41 o 
   7  11   8      904.04       -4.19    386.90 o 
   9  11   8        4.72     -206.73    341.66 o 
 -10  12   8       61.48     -415.88    732.83 o 
  -8  12   8      273.90      758.82    457.50 o 
  -6  12   8       39.00      -97.80    430.49 o 
  -4  12   8       58.31     -578.79    620.17 o 
  -2  12   8        2.77      443.01    369.49 o 
   0  12   8      104.72      -39.79    329.80 o 
   2  12   8      151.78      228.61    452.19 o 
 -37   1   9      468.06      308.94    491.28 o 
 -35   1   9     2076.84     1188.81    564.54 o 
 -33   1   9     3171.18     2710.39    301.09 o 
 -31   1   9      110.63      343.24    230.24 o 
 -29   1   9     3562.82     3011.18    236.38 o 
 -27   1   9    10206.45     9308.11    314.57 o 
 -25   1   9     4262.97     3515.19    215.09 o 
 -23   1   9     1911.64     1977.05    179.97 o 
 -21   1   9     5204.09     4555.05    166.60 o 
 -19   1   9     2078.69     1709.08    105.29 o 
 -17   1   9     3232.58     2792.39    115.01 o 
 -15   1   9        9.64       14.24     34.61 o 
 -13   1   9     3155.06     3082.75     85.94 o 
 -11   1   9     1283.52     1615.18     70.01 o 
  -9   1   9     3317.13     3798.32     93.54 o 
  -7   1   9     4213.47     5034.26    125.46 o 
  -5   1   9       51.28       66.86     50.40 o 
  -3   1   9    12048.67    12711.16    232.03 o 
  -1   1   9     4799.77     5456.62    140.29 o 
   1   1   9     2145.30     2259.36     94.31 o 
   3   1   9    10378.32     8721.27    204.67 o 
   5   1   9      431.07      420.69     51.17 o 
   7   1   9       12.84      -12.45     56.31 o 
   9   1   9     1511.03     1527.83    115.61 o 
  11   1   9     7955.61     7897.60    268.13 o 
  13   1   9    17625.08    18678.51    350.68 o 
  15   1   9     3226.70     2906.62    216.26 o 
  17   1   9       89.38       86.20    133.31 o 
  19   1   9      188.80        0.17    142.21 o 
  21   1   9     1661.76     1223.84    228.90 o 
  23   1   9     2866.48     3102.30    282.56 o 
  25   1   9       78.61      181.09    261.73 o 
  27   1   9     1400.07     1924.01    342.98 o 
 -36   2   9     5480.73     6200.24    625.10 o 
 -34   2   9     6420.84     6474.30    439.61 o 
 -32   2   9      258.79      485.01    295.64 o 
 -30   2   9     1376.70     1185.76    260.28 o 
 -28   2   9     1240.86      713.24    203.75 o 
 -26   2   9    27215.63    26611.71    615.42 o 
 -24   2   9    10795.68     9640.47    305.60 o 
 -22   2   9     1789.69     1536.94    156.89 o 
 -20   2   9       30.04      -34.50     87.20 o 
 -18   2   9     2271.24     1737.63    119.16 o 
 -16   2   9    16073.59    16026.44    292.04 o 
 -14   2   9     1334.85     1151.73    100.12 o 
 -12   2   9      997.98     1007.96     73.53 o 
 -10   2   9     7377.08     6724.48    156.97 o 
  -8   2   9       20.83      153.97     74.35 o 
  -6   2   9     4694.67     4462.17    174.10 o 
  -4   2   9    13759.76    13419.91    240.09 o 
  -2   2   9        1.06      122.87     62.80 o 
   0   2   9    10173.12     9297.04    224.45 o 
   2   2   9      688.49      418.74     86.24 o 
   4   2   9     1042.94      779.88     99.49 o 
   6   2   9    11457.28    11743.60    250.37 o 
   8   2   9     3839.04     3243.93    159.88 o 
  10   2   9    30481.18    30096.85    719.94 o 
  12   2   9    17425.14    17632.55    542.95 o 
  14   2   9     3651.54     2897.99    189.65 o 
  16   2   9      697.15      538.30    146.11 o 
  18   2   9      122.17      -52.62    141.73 o 
  20   2   9    17461.89    18881.12    591.81 o 
  22   2   9     2721.93     2713.79    290.90 o 
  24   2   9     1372.50      670.75    317.28 o 
  26   2   9      336.85      -93.57    366.15 o 
 -37   3   9     8723.55     9433.04    702.47 o 
 -35   3   9    10647.86    12503.03    626.57 o 
 -33   3   9     7592.03     7735.62    533.34 o 
 -31   3   9     1015.05     1269.93    270.24 o 
 -29   3   9     3035.13     2521.13    293.81 o 
 -27   3   9    10431.29     9687.47    380.16 o 
 -25   3   9    13814.79    12832.82    473.70 o 
 -23   3   9    31319.52    29949.07    918.23 o 
 -21   3   9      885.91      772.57    200.04 o 
 -19   3   9    28537.72    29792.10    590.14 o 
 -17   3   9     3746.49     3827.99    191.82 o 
 -15   3   9     8945.89     8126.89    175.23 o 
 -13   3   9     8681.70     8194.12    177.71 o 
 -11   3   9      505.10      490.15     88.79 o 
  -9   3   9    24001.82    22623.57    474.53 o 
  -7   3   9     2870.99     2911.18    114.70 o 
  -5   3   9      139.14       92.23     62.40 o 
  -3   3   9     2489.18     1850.83     97.52 o 
  -1   3   9        0.45      129.54     62.83 o 
   1   3   9     4717.70     5640.70    143.11 o 
   3   3   9    32517.61    31703.57    519.01 o 
   5   3   9     6850.36     6992.63    261.56 o 
   7   3   9      414.51      422.04    103.59 o 
   9   3   9      746.28      548.73    120.33 o 
  11   3   9    14641.54    13702.64    423.98 o 
  13   3   9    40730.77    42315.76    701.08 o 
  15   3   9     6542.40     6328.00    250.95 o 
  17   3   9      153.41      171.60    154.91 o 
  19   3   9     1674.18     1336.19    201.07 o 
  21   3   9    10319.68    10472.44    455.43 o 
  23   3   9    19760.89    23546.58   1258.16 o 
  25   3   9     4150.61     5085.98    420.40 o 
 -36   4   9    18009.40    21075.26   1041.18 o 
 -34   4   9     8984.34     9992.02    697.35 o 
 -32   4   9      244.29      913.14    429.43 o 
 -30   4   9     2554.60     2160.13    422.88 o 
 -28   4   9     9509.08     8822.48    829.92 o 
 -26   4   9    44216.71    44879.85   1973.72 o 
 -24   4   9    15952.41    15685.80    584.67 o 
 -22   4   9      547.87      611.05    134.68 o 
 -20   4   9       95.52      -52.58     89.23 o 
 -18   4   9     8097.01     8325.87    256.13 o 
 -16   4   9    46437.84    48124.55    795.62 o 
 -14   4   9     1113.64      735.77    116.08 o 
 -12   4   9      108.24       31.66     69.77 o 
 -10   4   9     4447.96     4571.95    190.65 o 
  -8   4   9     1546.26     1522.33    122.26 o 
  -6   4   9      149.39       -7.42     83.43 o 
  -4   4   9     1051.40     1099.21     93.90 o 
  -2   4   9     9205.09     8956.11    198.41 o 
   0   4   9    10011.11     8562.18    198.50 o 
   2   4   9     5231.48     5498.91    171.24 o 
   4   4   9    12299.23    12144.35    285.03 o 
   6   4   9    19948.70    18238.17    371.91 o 
   8   4   9       66.48      106.86    124.92 o 
  10   4   9    28465.57    29587.34    534.53 o 
  12   4   9    28127.23    28929.93    613.72 o 
  14   4   9    13247.69    13491.33    470.29 o 
  16   4   9    13231.01    13050.30    408.71 o 
  18   4   9      534.04      497.88    201.21 o 
  20   4   9    18846.66    19586.43    867.67 o 
  22   4   9    14797.06    15668.36    656.34 o 
  24   4   9     6488.58     7269.92    467.38 o 
  26   4   9     1152.42     1718.02    351.97 o 
 -35   5   9     5794.25     5794.28    720.47 o 
 -33   5   9     5274.88     5644.89    629.73 o 
 -31   5   9      943.05      425.00    847.80 o 
 -29   5   9     7246.06     6902.54    929.61 o 
 -27   5   9    10701.05    10929.66   1513.97 o 
 -25   5   9    13636.97    12960.04    746.11 o 
 -23   5   9    13415.09    13769.98    794.59 o 
 -21   5   9     5531.33     6110.60    521.55 o 
 -19   5   9    18002.22    19843.95    496.77 o 
 -17   5   9      100.53       85.92    113.80 o 
 -15   5   9    22327.77    24638.20    451.24 o 
 -13   5   9    15345.96    15645.52    387.95 o 
 -11   5   9        2.93     -102.70    102.70 o 
  -9   5   9     5292.74     4467.87    179.45 o 
  -7   5   9     1760.32     1817.08    149.17 o 
  -5   5   9     4884.52     4509.97    183.42 o 
  -3   5   9      226.27      312.60     99.39 o 
  -1   5   9      648.58      489.74    139.07 o 
   1   5   9       39.65      -65.35     97.52 o 
   3   5   9    22821.40    22463.88    421.37 o 
   5   5   9    12497.13    11815.49    306.98 o 
   7   5   9      444.55      421.87    121.76 o 
   9   5   9      492.29      388.97    177.22 o 
  11   5   9    12177.28    12704.00    375.44 o 
  13   5   9    32631.65    34565.60    851.40 o 
  15   5   9    10185.49    10575.47    382.36 o 
  17   5   9      989.13      639.92    204.86 o 
  19   5   9     5103.04     4893.87    322.86 o 
  21   5   9    12211.64    12574.75    525.87 o 
  23   5   9    13941.59    16193.34    607.94 o 
  25   5   9      940.35      817.77    362.46 o 
 -32   6   9       26.26      507.46    517.99 o 
 -30   6   9     1677.15     1630.37    824.69 o 
 -28   6   9    10490.94    10380.08    825.06 o 
 -26   6   9    16878.12    17055.17    869.86 o 
 -24   6   9     3724.60     3554.68    726.85 o 
 -22   6   9        7.04       48.33    164.11 o 
 -20   6   9     2152.16     2127.55    189.59 o 
 -18   6   9      145.81      113.52    114.67 o 
 -16   6   9     3494.08     3431.70    275.56 o 
 -14   6   9     6684.58     6341.57    225.43 o 
 -12   6   9     1997.61     2111.10    144.90 o 
 -10   6   9     2601.43     2614.67    181.91 o 
  -8   6   9      826.60      876.82    124.63 o 
  -6   6   9      351.85      308.20    130.78 o 
  -4   6   9     3867.75     3642.50    198.11 o 
  -2   6   9     1092.63     1012.18    155.66 o 
   0   6   9      257.52      262.40    161.89 o 
   2   6   9      478.02      262.48    186.41 o 
   4   6   9      913.55      711.94    146.74 o 
   6   6   9      283.12      295.50    131.47 o 
   8   6   9      148.58      -13.04    160.91 o 
  10   6   9     7366.52     7060.73    317.36 o 
  12   6   9    11902.37    11622.56    383.89 o 
  14   6   9    11993.32    11086.12    403.51 o 
  16   6   9     7017.82     6196.65    355.90 o 
  18   6   9      427.43      329.70    243.88 o 
  20   6   9     6118.02     7171.88    504.04 o 
  22   6   9     3385.47     3917.88    382.47 o 
 -31   7   9      526.29     -116.22    988.17 o 
 -29   7   9      551.12      296.01   1404.17 o 
 -27   7   9     4594.17     4075.68    830.79 o 
 -25   7   9     2484.13     2919.57    371.28 o 
 -23   7   9       56.51      296.61    213.92 o 
 -21   7   9      190.26      -24.84    214.95 o 
 -19   7   9     3604.73     3132.24    261.84 o 
 -17   7   9    10296.35    11183.94    575.86 o 
 -15   7   9     1091.35      838.29    161.88 o 
 -13   7   9      724.42      749.84    144.34 o 
 -11   7   9     1392.76     1267.27    170.65 o 
  -9   7   9       96.13       63.10    132.87 o 
  -7   7   9      178.29      368.77    156.64 o 
  -5   7   9      881.87      666.56    143.95 o 
  -3   7   9     5733.49     6100.82    279.70 o 
  -1   7   9      722.22      671.22    168.77 o 
   1   7   9       69.06      109.44    148.18 o 
   3   7   9     1207.47     1443.43    172.73 o 
   5   7   9    10838.53    11056.07    410.53 o 
   7   7   9     2934.78     3190.60    235.49 o 
   9   7   9     4250.39     3644.08    264.72 o 
  11   7   9     6333.13     6165.86    312.34 o 
  13   7   9     8324.29     8260.36    396.28 o 
  15   7   9     2157.79     1824.13    300.77 o 
  17   7   9      111.97       63.25    215.20 o 
  19   7   9      726.01      390.74    288.34 o 
  21   7   9     3192.77     2861.64    429.58 o 
 -28   8   9       27.74     -737.22    737.22 o 
 -26   8   9       90.94     -268.29    358.77 o 
 -24   8   9       92.41      246.46    249.03 o 
 -22   8   9      265.48     -105.91    219.00 o 
 -20   8   9     3060.37     2963.75    293.66 o 
 -18   8   9      865.06     1254.67    238.94 o 
 -16   8   9       22.64      -18.00    220.46 o 
 -14   8   9        3.57     -176.63    189.17 o 
 -12   8   9        8.55       12.11    157.54 o 
 -10   8   9      150.33       97.86    166.71 o 
  -8   8   9     2812.81     2426.82    216.67 o 
  -6   8   9     3595.70     3890.41    246.97 o 
  -4   8   9      705.66      270.83    159.30 o 
  -2   8   9      237.81      246.31    176.13 o 
   0   8   9       53.45       43.88    207.01 o 
   2   8   9     2381.63     1799.69    257.31 o 
   4   8   9       92.49      118.16    220.64 o 
   6   8   9        1.29      171.14    214.37 o 
   8   8   9     1894.16     1389.78    222.77 o 
  10   8   9       11.58       86.86    220.15 o 
  12   8   9      116.59       -0.24    236.74 o 
  14   8   9       10.93     -245.14    245.14 o 
  16   8   9      398.29      730.69    293.86 o 
  18   8   9       80.83     -314.83    333.23 o 
 -27   9   9     1125.53      668.48   1732.34 o 
 -25   9   9      362.35      537.43    417.94 o 
 -23   9   9     1178.40      887.47    338.35 o 
 -21   9   9      353.34      343.90    279.22 o 
 -19   9   9     2202.55     2344.79    341.83 o 
 -17   9   9     2283.34     2234.90    358.93 o 
 -15   9   9      990.26      919.37    242.31 o 
 -13   9   9     5082.54     5360.94    321.92 o 
 -11   9   9      125.28     -197.33    212.48 o 
  -9   9   9      739.10      681.60    216.35 o 
  -7   9   9      208.22      118.37    200.51 o 
  -5   9   9      106.04       86.11    182.78 o 
  -3   9   9      953.04      799.99    234.40 o 
  -1   9   9     2434.50     2154.73    264.34 o 
   1   9   9       99.00     -120.78    249.44 o 
   3   9   9     1730.89     1248.76    258.71 o 
   5   9   9       25.02      249.85    257.44 o 
   7   9   9      345.43     -232.86    256.08 o 
   9   9   9        8.93     -256.31    256.31 o 
  11   9   9      306.44        7.67    249.38 o 
  13   9   9     2021.40     2077.27    297.89 o 
  15   9   9      777.08      616.21    365.92 o 
 -22  10   9     1853.92     2291.18    403.01 o 
 -20  10   9      700.85      420.86    360.91 o 
 -18  10   9     6381.74     6083.69    447.26 o 
 -16  10   9    10441.87    11986.62    538.07 o 
 -14  10   9      230.88       12.22    235.29 o 
 -12  10   9        5.55     -245.16    245.16 o 
 -10  10   9      366.33      285.07    237.57 o 
  -8  10   9       20.89     -224.59    224.59 o 
  -6  10   9      499.08      -95.16    229.15 o 
  -4  10   9     1138.68     1027.04    263.05 o 
  -2  10   9        2.55       81.27    286.66 o 
   0  10   9     2505.93     2724.10    347.23 o 
   2  10   9      967.50     1083.18    291.13 o 
   4  10   9       17.70      -18.22    281.82 o 
   6  10   9     2900.57     2371.54    416.62 o 
   8  10   9      165.30     -141.07    292.91 o 
  10  10   9     2147.55     1952.46    335.93 o 
  12  10   9      801.12      430.48    337.98 o 
 -17  11   9     4460.66     4995.09    600.45 o 
 -15  11   9     1229.92      606.41    367.04 o 
 -13  11   9      895.14     1273.74    358.26 o 
 -11  11   9        8.26      409.44    331.47 o 
  -9  11   9      981.15      685.89    340.09 o 
  -7  11   9      123.09     -307.00    411.09 o 
  -5  11   9        0.28     -219.47    363.86 o 
  -3  11   9      857.13      734.84    503.25 o 
  -1  11   9      142.04       45.46    318.61 o 
   1  11   9     1458.54     1139.18    329.90 o 
   3  11   9      440.08      297.95    292.61 o 
   5  11   9       94.88     -297.35    297.35 o 
   7  11   9        4.30     -355.43    355.43 o 
  -8  12   9      175.60     -214.90    452.78 o 
  -6  12   9      510.87      771.85    473.46 o 
  -4  12   9       14.54     -126.34    421.04 o 
  -2  12   9        4.48     -116.08    450.16 o 
 -38   0  10     2885.13     2034.29    641.28 o 
 -36   0  10     7997.53     8273.48   1085.76 o 
 -34   0  10     5631.35     6475.97    767.35 o 
 -32   0  10      421.91      -30.79    374.61 o 
 -30   0  10    12525.23    11123.66    555.97 o 
 -28   0  10    57847.17    57515.08   1400.53 o 
 -26   0  10    55672.77    53609.43   1720.79 o 
 -24   0  10    39276.62    38589.30    970.45 o 
 -22   0  10     1593.09      811.83    188.95 o 
 -20   0  10    14733.80    13128.49    452.28 o 
 -18   0  10    21542.74    18218.44    723.36 o 
 -16   0  10   105902.64   121643.71   2381.44 o 
 -14   0  10    35151.74    33912.14    912.91 o 
 -12   0  10     5887.44     5194.17    178.31 o 
 -10   0  10    25839.12    24025.31    719.96 o 
  -8   0  10   166018.70   174383.80   2954.24 o 
  -6   0  10   108756.61   113506.38   2247.82 o 
  -4   0  10     3931.52     3456.10    199.30 o 
  -2   0  10     1609.82     1763.12    145.45 o 
   0   0  10    48731.70    50900.33   1548.15 o 
   2   0  10    24195.70    24050.02    898.04 o 
   4   0  10      328.76      267.50    131.57 o 
   6   0  10     4311.70     4524.56    242.67 o 
   8   0  10     2415.20     2264.38    224.92 o 
  10   0  10       16.53      -10.92    115.07 o 
  12   0  10     5295.66     4618.80    231.07 o 
  14   0  10    10393.63    11195.77    497.89 o 
  16   0  10     8920.16     7945.78    391.25 o 
  18   0  10      186.14      -35.33    281.74 o 
  20   0  10     7361.80     6806.00    731.11 o 
  22   0  10     7937.44     9435.88    841.53 o 
  24   0  10    11623.83    12779.42    967.68 o 
  26   0  10      570.64      -39.33    416.61 o 
 -37   1  10     6569.58     6886.68    716.32 o 
 -35   1  10    12694.59    12809.79    840.28 o 
 -33   1  10    17652.50    17121.94    559.89 o 
 -31   1  10     1646.73     1638.54    282.46 o 
 -29   1  10     4717.55     3639.71    326.16 o 
 -27   1  10    12337.82    11084.14    542.55 o 
 -25   1  10    39738.18    39600.77    708.77 o 
 -23   1  10    10145.15     9376.92    321.17 o 
 -21   1  10    10399.00    10868.39    286.79 o 
 -19   1  10     8139.70     7674.87    194.17 o 
 -17   1  10    62333.86    63158.63    813.39 o 
 -15   1  10    86212.94    91180.27   1127.04 o 
 -13   1  10    11186.53    12250.33    184.38 o 
 -11   1  10    22930.39    24142.64    382.59 o 
  -9   1  10    31911.11    33348.39    454.98 o 
  -7   1  10      147.21       51.53     55.68 o 
  -5   1  10    34945.08    35849.09    525.77 o 
  -3   1  10      169.04      174.61     77.63 o 
  -1   1  10     4648.31     4548.42    150.20 o 
   1   1  10      531.14      286.84     61.48 o 
   3   1  10    19735.61    21281.54    361.67 o 
   5   1  10     3209.18     3615.18    170.85 o 
   7   1  10    18911.29    19691.26    547.33 o 
   9   1  10      119.15      223.45     77.36 o 
  11   1  10     5537.88     5305.82    261.10 o 
  13   1  10     1593.75     1480.28    149.21 o 
  15   1  10      288.59      239.06    133.48 o 
  17   1  10     1339.43     1146.27    171.02 o 
  19   1  10     3318.01     3710.91    231.82 o 
  21   1  10    18381.92    20629.50    909.85 o 
  23   1  10     8286.37     9395.09    407.68 o 
  25   1  10     1125.47     1369.45    493.90 o 
 -36   2  10     6183.62     6414.29    881.49 o 
 -34   2  10     6099.68     5199.28    414.27 o 
 -32   2  10     6832.60     6088.50    367.29 o 
 -30   2  10     2102.97     1821.79    280.62 o 
 -28   2  10     4212.14     3395.36    284.04 o 
 -26   2  10    18640.50    18521.80    443.25 o 
 -24   2  10     8372.72     7490.65    273.04 o 
 -22   2  10      205.13      125.90    141.12 o 
 -20   2  10    19098.96    19809.24    473.83 o 
 -18   2  10   118446.91   126247.63   2826.93 o 
 -16   2  10    67067.13    70724.33   1357.06 o 
 -14   2  10    12670.92    12592.99    282.83 o 
 -12   2  10     4516.83     4835.81    136.60 o 
 -10   2  10    35435.15    38158.99    586.35 o 
  -8   2  10      827.39      611.28     86.31 o 
  -6   2  10    19159.73    19781.69    320.54 o 
  -4   2  10    17895.22    19661.57    322.42 o 
  -2   2  10     2342.61     2333.75     96.50 o 
   0   2  10      460.11      370.79     94.17 o 
   2   2  10    11565.96    11856.03    264.19 o 
   4   2  10       71.71     -106.08    106.08 o 
   6   2  10     4629.78     5053.82    180.15 o 
   8   2  10     1510.34     1378.99    142.66 o 
  10   2  10      502.42      275.87    126.45 o 
  12   2  10     1284.02      881.09    146.01 o 
  14   2  10     6103.51     5873.10    240.16 o 
  16   2  10      856.14      668.57    151.73 o 
  18   2  10     1558.14      931.98    168.73 o 
  20   2  10     1837.14     2270.11    245.12 o 
  22   2  10     6857.87     7681.05    465.27 o 
  24   2  10     6256.00     7455.68    427.78 o 
  26   2  10      380.10      -11.48    332.35 o 
 -37   3  10     2738.14     2384.61    825.49 o 
 -35   3  10      221.43      113.86    376.63 o 
 -33   3  10     3173.72     2358.15    415.23 o 
 -31   3  10       57.18      175.52    334.01 o 
 -29   3  10     8340.25     8717.59    440.14 o 
 -27   3  10     1432.19      955.43    324.41 o 
 -25   3  10     3633.90     3370.90    364.85 o 
 -23   3  10     2729.55     2769.69    248.93 o 
 -21   3  10      176.78      -67.76    190.04 o 
 -19   3  10     6920.82     6895.77    156.92 o 
 -17   3  10     4209.85     4039.16    147.37 o 
 -15   3  10    16326.61    17158.87    298.68 o 
 -13   3  10      590.46      704.16     96.35 o 
 -11   3  10     5554.89     5742.96    179.62 o 
  -9   3  10      506.96      603.78     56.02 o 
  -7   3  10    31184.76    36710.22    657.00 o 
  -5   3  10     2858.55     3254.70    122.67 o 
  -3   3  10     6282.81     6973.82    173.80 o 
  -1   3  10     2092.53     2134.10    125.57 o 
   1   3  10     2713.49     2888.28    148.90 o 
   3   3  10      730.90      654.77    113.38 o 
   5   3  10       28.09       41.29    103.38 o 
   7   3  10     2025.50     1798.83    142.61 o 
   9   3  10     1208.39     1282.09    140.05 o 
  11   3  10       78.93       98.43    133.77 o 
  13   3  10      230.96       44.72    139.53 o 
  15   3  10       25.65      -17.67    131.94 o 
  17   3  10     4556.12     4242.29    259.53 o 
  19   3  10      305.21      371.13    189.11 o 
  21   3  10     3531.88     3244.07    348.95 o 
  23   3  10     3075.49     3505.59    374.40 o 
  25   3  10     1226.11     1305.54    336.43 o 
 -36   4  10       35.59     -387.16    564.94 o 
 -34   4  10      396.41      636.91    568.69 o 
 -32   4  10     1356.90     1657.70    503.55 o 
 -30   4  10       33.72     -137.33    302.43 o 
 -28   4  10     1261.23     1270.34    289.30 o 
 -26   4  10       10.40      -67.10    286.48 o 
 -24   4  10      285.87      443.68    235.14 o 
 -22   4  10     2795.99     2959.45    195.58 o 
 -20   4  10     2087.18     2324.65    301.40 o 
 -18   4  10      264.71      159.39    104.07 o 
 -16   4  10     5979.79     5626.08    190.42 o 
 -14   4  10       42.21      -41.84     93.02 o 
 -12   4  10     3049.43     3122.33    111.19 o 
 -10   4  10     2671.25     2752.89    110.30 o 
  -8   4  10    12461.82    14329.46    262.72 o 
  -6   4  10     1320.22     1447.87    101.92 o 
  -4   4  10     1307.68     1121.69     97.36 o 
  -2   4  10      167.24      176.48     81.40 o 
   0   4  10     1177.03     1270.76     99.20 o 
   2   4  10      116.52      257.75     59.10 o 
   4   4  10       28.05       40.23    101.03 o 
   6   4  10      187.53      124.78    119.53 o 
   8   4  10      590.21      557.30    130.55 o 
  10   4  10      323.70      253.39    139.48 o 
  12   4  10     1718.80     1103.87    210.26 o 
  14   4  10     1182.08     1055.39    210.56 o 
  16   4  10     1800.49     1516.26    220.23 o 
  18   4  10        0.91      -22.23    228.60 o 
  20   4  10        9.10      -86.49    249.91 o 
  22   4  10       34.17      314.32    285.88 o 
  24   4  10        0.28     -117.17    345.82 o 
 -35   5  10      514.18     1084.17    684.01 o 
 -33   5  10      177.54     -192.79    642.95 o 
 -31   5  10     2179.10     2076.11    451.21 o 
 -29   5  10     1064.68      825.64    441.81 o 
 -27   5  10     2262.66     2046.11    479.38 o 
 -25   5  10     4618.35     3603.72    472.11 o 
 -23   5  10        9.51       76.39    166.93 o 
 -21   5  10       22.74       47.77    118.99 o 
 -19   5  10     1276.50      910.66    184.31 o 
 -17   5  10      350.85      181.88    119.66 o 
 -15   5  10     7200.36     7877.59    250.82 o 
 -13   5  10      210.24      106.97    111.06 o 
 -11   5  10      372.78      228.97    114.51 o 
  -9   5  10     2499.34     2546.00    156.69 o 
  -7   5  10     1428.96     1557.37    133.91 o 
  -5   5  10     1043.39      663.74    108.61 o 
  -3   5  10     2677.76     2392.70    141.45 o 
  -1   5  10      180.10      127.62     91.59 o 
   1   5  10      889.97      751.95    150.13 o 
   3   5  10       31.30       94.66    127.60 o 
   5   5  10     1350.20     1094.69    148.47 o 
   7   5  10      128.84       18.71    126.80 o 
   9   5  10      261.83      102.47    136.19 o 
  11   5  10     2572.65     2576.89    232.39 o 
  13   5  10      369.20      432.42    171.75 o 
  15   5  10        3.35      204.98    188.74 o 
  17   5  10      544.28      457.36    213.88 o 
  19   5  10     2210.29     2163.20    319.86 o 
  21   5  10     3742.80     4491.84    489.92 o 
  23   5  10      414.77      655.33    352.58 o 
 -32   6  10      548.08      274.74    502.56 o 
 -30   6  10     1711.76     2534.68    606.27 o 
 -28   6  10     8864.83     8757.32    806.46 o 
 -26   6  10     8408.64     7324.30    737.69 o 
 -24   6  10      486.69      347.12    220.11 o 
 -22   6  10     2225.77     2267.30    224.04 o 
 -20   6  10     1641.76     1187.18    248.25 o 
 -18   6  10    26721.42    28450.40    626.88 o 
 -16   6  10      995.11      917.29    156.77 o 
 -14   6  10      815.46      586.65    137.94 o 
 -12   6  10     2998.41     3421.78    188.90 o 
 -10   6  10     3945.55     3591.43    195.44 o 
  -8   6  10     8942.68     8791.32    262.03 o 
  -6   6  10       55.50       90.24    110.68 o 
  -4   6  10      508.39      282.40    124.10 o 
  -2   6  10     7166.83     7561.41    242.30 o 
   0   6  10     1176.94      767.07    127.74 o 
   2   6  10      192.98      229.49    140.30 o 
   4   6  10    12833.71    12893.56    327.15 o 
   6   6  10     3071.70     2877.11    243.16 o 
   8   6  10     2720.67     2442.08    229.14 o 
  10   6  10       98.71      -44.87    169.49 o 
  12   6  10      847.90      913.66    213.12 o 
  14   6  10     2795.23     2481.99    279.70 o 
  16   6  10      417.82      352.19    221.46 o 
  18   6  10     6313.21     5871.78    365.25 o 
  20   6  10     1678.08     1161.72    377.27 o 
  22   6  10     2056.72     1432.85    537.09 o 
 -31   7  10      844.71     1399.26    704.67 o 
 -29   7  10     7012.39     7653.02    845.03 o 
 -27   7  10    17041.67    20264.80   1899.48 o 
 -25   7  10    19154.14    20657.15    768.26 o 
 -23   7  10       54.33       58.93    196.97 o 
 -21   7  10     6763.83     7385.25    452.54 o 
 -19   7  10     8243.94     8104.08    381.05 o 
 -17   7  10    21853.36    23368.35    481.69 o 
 -15   7  10    30109.20    31625.12    570.08 o 
 -13   7  10     1895.43     1756.88    178.89 o 
 -11   7  10     1043.39      704.75    131.40 o 
  -9   7  10     6238.46     5225.89    257.63 o 
  -7   7  10    23894.85    24394.46    480.34 o 
  -5   7  10     9636.17     9805.46    288.37 o 
  -3   7  10     1442.63     1512.99    194.83 o 
  -1   7  10     1173.17      995.51    194.14 o 
   1   7  10      100.19     -134.67    134.67 o 
   3   7  10       60.28     -116.52    171.51 o 
   5   7  10       57.07      181.94    184.18 o 
   7   7  10       78.74      -23.46    176.41 o 
   9   7  10      104.09      452.06    221.14 o 
  11   7  10     7001.17     7256.03    505.39 o 
  13   7  10      895.56      644.25    218.23 o 
  15   7  10      177.87      267.07    268.61 o 
  17   7  10       23.85     -312.85    312.85 o 
  19   7  10     2054.76     2249.08    353.19 o 
 -28   8  10    14198.06    15083.95   1036.83 o 
 -26   8  10    11400.37    12050.92   1007.03 o 
 -24   8  10     7563.52     7931.46    420.20 o 
 -22   8  10     1829.42     2177.31    346.18 o 
 -20   8  10     4567.39     4887.69    346.50 o 
 -18   8  10    10860.21    12908.80    486.75 o 
 -16   8  10     5506.37     4660.69    283.27 o 
 -14   8  10     3304.74     3066.37    233.59 o 
 -12   8  10     1281.57     1477.69    190.70 o 
 -10   8  10     7801.72     6947.09    279.64 o 
  -8   8  10    17573.41    19195.04    432.06 o 
  -6   8  10     4278.73     3923.12    259.31 o 
  -4   8  10     2142.63     2028.32    227.25 o 
  -2   8  10      106.08      120.02    164.14 o 
   0   8  10     4948.12     4782.67    309.29 o 
   2   8  10      286.35      146.94    199.49 o 
   4   8  10     3105.56     2685.06    264.52 o 
   6   8  10     1049.17      904.86    234.03 o 
   8   8  10     2507.83     2309.42    288.61 o 
  10   8  10     1162.62     1245.68    261.71 o 
  12   8  10     3469.58     2549.55    349.17 o 
  14   8  10     1806.03     2004.63    337.63 o 
  16   8  10       11.76      161.39    307.52 o 
  18   8  10     1451.66     1580.75    430.34 o 
 -25   9  10    13305.96    14801.59    738.48 o 
 -23   9  10      951.11     1061.96    325.05 o 
 -21   9  10     3694.98     3332.57    360.57 o 
 -19   9  10    14786.20    15476.69    594.11 o 
 -17   9  10    33623.36    36542.26    848.82 o 
 -15   9  10    12451.27    14294.68    482.66 o 
 -13   9  10       91.14      130.06    224.84 o 
 -11   9  10     5627.78     6254.34    337.79 o 
  -9   9  10     6851.63     6261.35    282.24 o 
  -7   9  10     4704.48     4611.24    300.10 o 
  -5   9  10     6307.70     6054.42    327.75 o 
  -3   9  10      539.54      311.16    220.15 o 
  -1   9  10      553.64      210.10    212.90 o 
   1   9  10        5.01     -256.14    256.14 o 
   3   9  10     1986.00     1920.45    302.04 o 
   5   9  10        4.31       92.75    278.84 o 
   7   9  10     1451.87     2040.56    311.38 o 
   9   9  10      418.45      378.03    257.76 o 
  11   9  10     2350.44     2075.27    338.59 o 
  13   9  10      614.85     1003.07    398.11 o 
  15   9  10       20.29     -328.84    328.84 o 
 -22  10  10        4.60      557.91    356.06 o 
 -20  10  10     1366.05     1264.97    346.18 o 
 -18  10  10     8641.30    11448.13    587.58 o 
 -16  10  10     8674.59     8542.01    427.71 o 
 -14  10  10     2022.04     2623.85    324.80 o 
 -12  10  10       23.90      179.96    248.09 o 
 -10  10  10     2677.78     2316.14    323.75 o 
  -8  10  10      953.95       23.21    364.50 o 
  -6  10  10     1098.43     1357.91    292.99 o 
  -4  10  10       87.88      -64.34    284.43 o 
  -2  10  10        1.46      -64.05    306.65 o 
   0  10  10      727.93      908.86    331.91 o 
   2  10  10      420.23      590.25    298.61 o 
   4  10  10      141.98       50.24    338.97 o 
   6  10  10      403.54       76.95    286.31 o 
   8  10  10      269.06      508.92    323.52 o 
  10  10  10      192.31      -34.11    382.45 o 
 -17  11  10      623.13      282.23    418.99 o 
 -15  11  10     1281.00     1384.68    364.00 o 
 -13  11  10       29.82      123.63    284.29 o 
 -11  11  10      249.24      413.74    354.32 o 
  -9  11  10     2395.46     2365.97    417.91 o 
  -7  11  10     2232.79     1572.58    497.62 o 
  -5  11  10      124.62      380.92    474.02 o 
  -3  11  10        6.36      654.17    327.01 o 
  -1  11  10      130.32       52.97    336.82 o 
   1  11  10     1042.52      922.94    330.52 o 
   3  11  10     1398.39     1843.61    382.34 o 
   5  11  10      403.13     -374.30    374.30 o 
 -37   1  11      582.15      933.52    380.70 o 
 -35   1  11      165.65     -216.96    347.57 o 
 -33   1  11     2366.22     1476.48    332.89 o 
 -31   1  11     2535.45     2666.09    320.15 o 
 -29   1  11     2697.25     2129.24    273.97 o 
 -27   1  11    14531.24    14379.98    443.48 o 
 -25   1  11     2229.04     1844.70    186.59 o 
 -23   1  11      743.73      842.14    147.68 o 
 -21   1  11       16.79     -139.29    139.29 o 
 -19   1  11     3617.38     3837.52    175.21 o 
 -17   1  11     8771.07     9013.75    177.48 o 
 -15   1  11     3099.87     3592.13    110.07 o 
 -13   1  11     7497.80     8024.79    147.72 o 
 -11   1  11     7832.79     9029.05    260.77 o 
  -9   1  11    14009.47    14282.38    253.43 o 
  -7   1  11    32164.18    34542.38    492.69 o 
  -5   1  11     2937.35     2976.13    113.76 o 
  -3   1  11     1918.82     1879.48    120.72 o 
  -1   1  11      655.92      666.28     90.12 o 
   1   1  11    11868.35    12285.97    234.56 o 
   3   1  11      288.29      249.05     66.43 o 
   5   1  11      253.47      183.28     40.68 o 
   7   1  11     1457.07     1558.19    106.48 o 
   9   1  11      954.72     1029.74    135.36 o 
  11   1  11      366.77      328.67    129.07 o 
  13   1  11     2559.11     2349.60    168.56 o 
  15   1  11       72.73      -39.20    163.45 o 
  17   1  11     1923.99     2073.33    208.88 o 
  19   1  11      232.16      321.36    211.35 o 
  21   1  11      145.45      -78.47    221.12 o 
  23   1  11        1.93      187.96    305.36 o 
  25   1  11       23.75      261.98    324.35 o 
 -36   2  11     3158.82     3526.82    675.47 o 
 -34   2  11      978.99      587.84    312.57 o 
 -32   2  11     1256.28      978.97    264.98 o 
 -30   2  11     6896.82     6315.98    432.50 o 
 -28   2  11     9541.75     8690.59    374.09 o 
 -26   2  11     8870.58     7474.59    342.39 o 
 -24   2  11     9988.79     8337.14    486.70 o 
 -22   2  11     2451.30     2069.69    244.06 o 
 -20   2  11    24695.17    25706.23    434.86 o 
 -18   2  11     7101.88     7824.32    211.91 o 
 -16   2  11    14970.26    15105.32    420.99 o 
 -14   2  11     4510.74     4250.97    131.08 o 
 -12   2  11    13189.94    12477.43    244.04 o 
 -10   2  11    25167.71    24265.81    411.87 o 
  -8   2  11     5931.37     5481.59    224.32 o 
  -6   2  11    10693.46    10459.14    209.74 o 
  -4   2  11     4684.74     3901.97    133.79 o 
  -2   2  11      357.94      150.09     81.45 o 
   0   2  11     9837.56     9091.28    250.74 o 
   2   2  11      652.18      554.01    115.68 o 
   4   2  11    10336.63     9793.07    258.27 o 
   6   2  11     5084.99     5221.07    284.12 o 
   8   2  11     9538.73    10263.32    381.69 o 
  10   2  11      251.15      -54.38    124.32 o 
  12   2  11        8.62       -4.10    138.63 o 
  14   2  11     1493.74     1128.32    149.13 o 
  16   2  11       25.85      158.87    141.23 o 
  18   2  11      262.13     -210.46    210.46 o 
  20   2  11      787.01      579.12    284.01 o 
  22   2  11     1272.63     1765.61    344.65 o 
  24   2  11      172.53       69.62    289.07 o 
 -37   3  11     6032.53     7329.78   1231.34 o 
 -35   3  11     1451.41     1514.10    458.18 o 
 -33   3  11      674.50      848.50    426.01 o 
 -31   3  11     3222.90     2594.83    350.48 o 
 -29   3  11    10669.27    10814.70    475.15 o 
 -27   3  11    23906.26    22496.31    811.76 o 
 -25   3  11     6969.26     5895.55    347.51 o 
 -23   3  11      756.09      647.82    204.48 o 
 -21   3  11     6210.68     6331.81    503.61 o 
 -19   3  11    63111.96    65714.19   1770.35 o 
 -17   3  11   107658.90   113740.85   2037.62 o 
 -15   3  11    25434.90    25840.29    573.98 o 
 -13   3  11     3038.06     3396.09    181.16 o 
 -11   3  11     7990.05     8109.70    257.81 o 
  -9   3  11    10914.05    10062.38    204.83 o 
  -7   3  11    43718.85    41946.44    584.85 o 
  -5   3  11    11456.95    11235.25    270.32 o 
  -3   3  11     1447.33     1294.09     96.32 o 
  -1   3  11       58.18      116.59     71.25 o 
   1   3  11    41124.54    40443.56    634.74 o 
   3   3  11    34489.29    34090.93    562.36 o 
   5   3  11      502.02      367.94    126.07 o 
   7   3  11      229.33       67.90    135.59 o 
   9   3  11      182.69      135.51    129.49 o 
  11   3  11     8751.66     8989.87    296.14 o 
  13   3  11     1171.01     1041.73    166.59 o 
  15   3  11      332.83      101.12    159.02 o 
  17   3  11      848.66      709.82    213.24 o 
  19   3  11     1742.38     1396.63    234.91 o 
  21   3  11      384.53      456.12    278.02 o 
  23   3  11      312.25      530.89    352.27 o 
 -36   4  11      596.70      -95.29    521.14 o 
 -34   4  11     7067.11     8035.78    663.96 o 
 -32   4  11      208.86      518.79    627.64 o 
 -30   4  11    10593.73    10206.98    575.53 o 
 -28   4  11     7983.50     7779.49    531.05 o 
 -26   4  11    20554.76    20206.05   1497.80 o 
 -24   4  11    14197.95    13829.24    572.77 o 
 -22   4  11     2465.24     2295.03    200.37 o 
 -20   4  11    35328.47    37149.47    707.05 o 
 -18   4  11    29967.75    29794.11    832.89 o 
 -16   4  11    19297.48    18703.35    432.93 o 
 -14   4  11    29183.84    28936.97    717.02 o 
 -12   4  11     9705.14     9660.63    253.23 o 
 -10   4  11    80021.57    84935.40   1084.78 o 
  -8   4  11    46548.67    48229.89    659.49 o 
  -6   4  11    55735.73    57167.27    780.32 o 
  -4   4  11    43315.41    43475.30    937.65 o 
  -2   4  11    17199.90    16141.40    300.90 o 
   0   4  11    44854.94    44943.84    779.12 o 
   2   4  11     2825.86     2905.38    171.12 o 
   4   4  11    11256.02    10887.12    284.67 o 
   6   4  11    10752.72    10177.20    293.83 o 
   8   4  11     8607.11     9035.72    294.45 o 
  10   4  11     5161.32     5429.05    246.01 o 
  12   4  11        4.72     -163.62    164.88 o 
  14   4  11       76.20      -83.87    192.82 o 
  16   4  11     4583.36     4464.78    338.12 o 
  18   4  11       91.99       86.68    226.52 o 
  20   4  11       80.70      -53.52    305.07 o 
  22   4  11     2197.92     1952.50    399.23 o 
 -33   5  11     3505.18     3937.62    539.91 o 
 -31   5  11       64.84      606.44    427.99 o 
 -29   5  11     4290.27     3756.19    647.84 o 
 -27   5  11    19299.64    20435.27   1665.24 o 
 -25   5  11     8631.99     7698.36    487.84 o 
 -23   5  11     3891.07     3525.70    449.02 o 
 -21   5  11     1424.73     1603.07    208.37 o 
 -19   5  11    27620.19    29871.20   1287.47 o 
 -17   5  11    29778.41    31187.71    884.28 o 
 -15   5  11     7921.64     6558.33    221.53 o 
 -13   5  11     5245.78     4806.28    205.27 o 
 -11   5  11     6015.28     5667.22    218.96 o 
  -9   5  11    46368.05    46795.70   1029.64 o 
  -7   5  11    54223.57    54757.25    872.58 o 
  -5   5  11     5700.51     6058.92    188.64 o 
  -3   5  11      725.57      679.70    107.44 o 
  -1   5  11     9040.56     9274.09    232.65 o 
   1   5  11    32608.23    32263.98    563.59 o 
   3   5  11     4691.29     4753.75    216.31 o 
   5   5  11     2397.98     2411.77    194.45 o 
   7   5  11     1905.18     1779.20    176.62 o 
   9   5  11        9.02     -128.32    211.51 o 
  11   5  11     2919.99     2736.82    237.19 o 
  13   5  11      597.38      639.81    230.62 o 
  15   5  11     1388.63     1124.11    256.28 o 
  17   5  11       69.39      -45.73    218.76 o 
  19   5  11      452.48      358.24    292.05 o 
  21   5  11      418.86      473.90    307.67 o 
 -32   6  11      110.95      939.92    609.47 o 
 -30   6  11     5692.18     5122.75    704.32 o 
 -28   6  11     8773.40     8388.92    693.04 o 
 -26   6  11    10626.60    10337.46    765.19 o 
 -24   6  11     4156.61     4112.91    320.49 o 
 -22   6  11      249.21       23.58    204.02 o 
 -20   6  11    24680.88    25091.35   1027.13 o 
 -18   6  11    10888.18    10722.76    476.84 o 
 -16   6  11    12553.93    13913.73    343.66 o 
 -14   6  11     8890.24    10071.86    296.43 o 
 -12   6  11     7007.33     6988.89    244.83 o 
 -10   6  11    34089.79    35985.34    608.88 o 
  -8   6  11    49429.43    53012.77    829.78 o 
  -6   6  11    32457.70    33514.59    575.46 o 
  -4   6  11     1253.09     1220.36    137.29 o 
  -2   6  11    10956.14    11336.97    274.79 o 
   0   6  11     9675.54     9132.76    285.75 o 
   2   6  11     1662.79     1430.10    165.24 o 
   4   6  11      140.96      120.10    164.32 o 
   6   6  11     9496.97     9556.15    464.84 o 
   8   6  11     1544.37     1136.42    211.07 o 
  10   6  11       15.29      176.26    191.44 o 
  12   6  11        4.67      -59.18    233.80 o 
  14   6  11      113.16      -52.08    202.96 o 
  16   6  11      353.25      500.70    269.70 o 
  18   6  11      208.39     -298.30    298.30 o 
  20   6  11      476.01      470.34    425.04 o 
 -31   7  11      549.71      628.03    617.45 o 
 -29   7  11     1087.55      117.10    698.10 o 
 -27   7  11     5582.76     5866.47    759.75 o 
 -25   7  11     4366.34     4437.32    437.06 o 
 -23   7  11      982.24      461.72    210.50 o 
 -21   7  11      516.67      311.43    272.23 o 
 -19   7  11      117.62       58.69    202.48 o 
 -17   7  11      192.62      -52.92    166.76 o 
 -15   7  11       49.34     -133.64    165.72 o 
 -13   7  11       32.95     -101.62    154.13 o 
 -11   7  11     6119.09     5385.25    253.77 o 
  -9   7  11     5113.85     4700.68    269.03 o 
  -7   7  11     5477.27     5491.58    234.94 o 
  -5   7  11     1790.35     1756.88    184.43 o 
  -3   7  11     2459.34     2043.60    185.78 o 
  -1   7  11      472.91      451.69    150.19 o 
   1   7  11       19.22      -36.27    184.40 o 
   3   7  11    10295.28    10530.80    438.83 o 
   5   7  11     4142.77     4581.35    275.78 o 
   7   7  11      417.75       11.33    222.23 o 
   9   7  11      148.22      125.35    220.17 o 
  11   7  11      137.84      516.86    286.61 o 
  13   7  11        1.00      -67.36    228.24 o 
  15   7  11       79.69     -276.77    276.77 o 
  17   7  11      380.15      435.63    293.10 o 
  19   7  11       13.69     -258.72    335.07 o 
 -28   8  11       10.11       64.02    736.31 o 
 -26   8  11      212.60      357.02    543.63 o 
 -24   8  11      173.97      177.13    251.78 o 
 -22   8  11       48.12      137.90    235.16 o 
 -20   8  11      624.05      747.24    319.07 o 
 -18   8  11      161.96      556.57    260.32 o 
 -16   8  11        1.45      -32.12    222.08 o 
 -14   8  11      340.51      347.04    177.89 o 
 -12   8  11     2108.32     1449.21    208.63 o 
 -10   8  11      800.07      738.63    189.14 o 
  -8   8  11      452.63      350.93    170.10 o 
  -6   8  11     1275.13     1156.28    184.52 o 
  -4   8  11      116.25     -101.44    159.39 o 
  -2   8  11      342.00      284.08    199.21 o 
   0   8  11      572.86      625.53    227.84 o 
   2   8  11      252.91      158.70    218.42 o 
   4   8  11      650.39      760.64    219.74 o 
   6   8  11      326.54      547.08    227.16 o 
   8   8  11      517.44      276.32    231.42 o 
  10   8  11      211.11      184.42    298.12 o 
  12   8  11        2.77      -49.77    320.17 o 
  14   8  11      181.21      -56.69    283.14 o 
  16   8  11      466.49      284.74    309.90 o 
 -25   9  11     1397.67     1749.57    443.25 o 
 -23   9  11      189.86     -278.06    278.06 o 
 -21   9  11      227.88      282.22    432.47 o 
 -19   9  11     2295.11     2616.85    369.98 o 
 -17   9  11     4056.59     4362.34    350.62 o 
 -15   9  11     1600.97     1622.96    375.84 o 
 -13   9  11      481.11      581.95    329.89 o 
 -11   9  11      836.48     1103.50    226.65 o 
  -9   9  11     6797.56     6506.15    315.54 o 
  -7   9  11    10112.27    11567.26    380.20 o 
  -5   9  11      363.85      482.57    208.48 o 
  -3   9  11      309.90      614.45    264.29 o 
  -1   9  11      309.15      412.68    283.48 o 
   1   9  11     4054.80     3708.02    344.26 o 
   3   9  11     4345.51     4048.78    303.91 o 
   5   9  11       94.66     -190.48    235.72 o 
   7   9  11       19.11       71.50    253.39 o 
   9   9  11      342.82      112.49    309.46 o 
  11   9  11      294.72      478.45    316.16 o 
  13   9  11       88.57      -65.75    446.83 o 
 -22  10  11     1077.14     1051.60    422.25 o 
 -20  10  11     3757.77     4773.75    458.71 o 
 -18  10  11     7409.52     7527.05    518.40 o 
 -16  10  11     6373.91     8297.69    685.33 o 
 -14  10  11      626.96      568.85    268.91 o 
 -12  10  11     2320.51     2464.94    366.09 o 
 -10  10  11     8728.15     8104.62    414.80 o 
  -8  10  11     7153.05     6637.63    642.36 o 
  -6  10  11     4241.97     3311.69    357.13 o 
  -4  10  11     1606.40     1250.31    355.32 o 
  -2  10  11       95.92       54.44    321.78 o 
   0  10  11     4052.17     3652.17    413.51 o 
   2  10  11     6413.71     5311.44    424.88 o 
   4  10  11     3742.62     2975.69    346.01 o 
   6  10  11       63.49       37.62    312.25 o 
   8  10  11      993.00      834.07    352.33 o 
  10  10  11      446.22      415.71    321.82 o 
 -15  11  11     6527.28     6955.20    495.54 o 
 -13  11  11       31.71     -206.69    420.30 o 
 -11  11  11     1850.77     2204.48    390.91 o 
  -9  11  11     6758.13     8444.71    618.08 o 
  -7  11  11     8961.87    10844.46    590.51 o 
  -5  11  11     1243.83     1679.76    441.66 o 
  -3  11  11       63.75      404.95    319.90 o 
  -1  11  11     1166.97      468.41    369.90 o 
   1  11  11     5867.29     5678.57    706.51 o 
   3  11  11     6217.82     6047.42    514.95 o 
 -36   0  12     1088.77     1549.58    639.20 o 
 -34   0  12       63.23      801.20    572.17 o 
 -32   0  12        7.32      578.52    501.53 o 
 -30   0  12     1425.89      640.09    453.56 o 
 -28   0  12    16600.87    15214.47    739.10 o 
 -26   0  12    25817.66    25220.71    850.73 o 
 -24   0  12     1980.50     1707.83    228.27 o 
 -22   0  12    11161.64    11882.58    496.92 o 
 -20   0  12    17201.55    17115.08    514.87 o 
 -18   0  12    51972.19    55939.62   1255.54 o 
 -16   0  12    75319.66    77377.70   1985.30 o 
 -14   0  12       82.75      103.36    109.76 o 
 -12   0  12    31102.58    31792.24   1102.33 o 
 -10   0  12   227757.66   248798.89   6362.47 o 
  -8   0  12   299910.53   296898.00   5620.69 o 
  -6   0  12    84578.16    85727.24   2136.30 o 
  -4   0  12     5623.88     6142.22    316.01 o 
  -2   0  12    49325.18    49955.09   1332.56 o 
   0   0  12    83314.20    86029.47   1904.66 o 
   2   0  12    15687.81    11925.19    384.75 o 
   4   0  12    22534.04    22333.59    573.34 o 
   6   0  12     4154.13     3609.13    260.61 o 
   8   0  12    13948.88    14112.74    681.03 o 
  10   0  12     6880.97     6044.94    472.61 o 
  12   0  12    18451.17    19281.45    704.34 o 
  14   0  12     4741.38     4395.80    357.24 o 
  16   0  12       89.87     -136.58    227.62 o 
  18   0  12     3489.81     4477.49    677.23 o 
  20   0  12     1154.74     1027.16    402.17 o 
  22   0  12     2503.62     3445.09    595.21 o 
  24   0  12      325.85     1231.36    494.15 o 
 -37   1  12        3.58     -335.18    435.76 o 
 -35   1  12      382.45      112.36    645.18 o 
 -33   1  12      753.91      412.00    348.28 o 
 -31   1  12     1462.20     1518.56    355.11 o 
 -29   1  12    11061.90     9998.52    412.77 o 
 -27   1  12    10787.08     9413.92    445.56 o 
 -25   1  12     2411.94     2063.86    205.36 o 
 -23   1  12     5013.48     4288.85    265.16 o 
 -21   1  12    11016.58    10545.14    322.94 o 
 -19   1  12    43563.74    42830.79    748.56 o 
 -17   1  12    22525.20    22612.85    395.01 o 
 -15   1  12    17893.27    17450.04    370.54 o 
 -13   1  12      117.08      111.24     47.23 o 
 -11   1  12    13996.38    12567.54    257.71 o 
  -9   1  12    44737.65    44762.55    976.60 o 
  -7   1  12    19998.97    19371.08    349.89 o 
  -5   1  12      518.41      349.56    119.13 o 
  -3   1  12    19627.15    20300.80    381.83 o 
  -1   1  12   100979.50   101621.59   1394.68 o 
   1   1  12    67422.34    66923.37    961.26 o 
   3   1  12     5823.84     5713.99    245.82 o 
   5   1  12     5219.72     4309.15    180.91 o 
   7   1  12     5464.37     5060.93    263.06 o 
   9   1  12    25305.12    25843.50    471.72 o 
  11   1  12    15420.94    15620.57    364.35 o 
  13   1  12       45.86       -0.45    150.12 o 
  15   1  12       38.40       81.20    168.02 o 
  17   1  12      132.57      -10.78    174.30 o 
  19   1  12     2916.93     2907.26    258.89 o 
  21   1  12      415.46      155.22    279.32 o 
  23   1  12        0.19     -168.38    310.55 o 
 -36   2  12     2119.05     2928.24    680.41 o 
 -34   2  12     2275.32     2910.08    439.90 o 
 -32   2  12      257.45      155.70    257.50 o 
 -30   2  12     4653.45     3938.01    296.84 o 
 -28   2  12     5670.83     5091.65    314.71 o 
 -26   2  12     5083.41     5023.68    308.14 o 
 -24   2  12      247.33      243.40    247.62 o 
 -22   2  12     4528.73     4276.14    500.79 o 
 -20   2  12    16237.81    16379.76    636.63 o 
 -18   2  12    36321.63    37263.90    742.58 o 
 -16   2  12    49190.56    52926.57   1084.47 o 
 -14   2  12     1744.47     1879.22    146.68 o 
 -12   2  12      245.04      229.17     91.73 o 
 -10   2  12    40470.54    43335.55    652.63 o 
  -8   2  12    34863.41    34767.50    540.59 o 
  -6   2  12     6537.95     5842.69    240.87 o 
  -4   2  12     1347.40     1639.24    106.52 o 
  -2   2  12    33055.88    35026.32    561.65 o 
   0   2  12    53017.56    56108.12    826.49 o 
   2   2  12    81804.16    84616.27   1168.30 o 
   4   2  12    33358.03    33880.34    576.94 o 
   6   2  12     1208.18      860.71    140.00 o 
   8   2  12    16520.38    16193.87    413.03 o 
  10   2  12    10182.20     9929.03    295.22 o 
  12   2  12       58.06     -158.06    158.06 o 
  14   2  12       29.35     -181.51    192.83 o 
  16   2  12     4005.20     3629.82    237.24 o 
  18   2  12     1773.70     1429.28    208.70 o 
  20   2  12       42.51     -199.91    270.18 o 
  22   2  12      129.10      280.35    308.29 o 
 -35   3  12      830.27      963.86    558.97 o 
 -33   3  12     2267.54     1787.28    333.17 o 
 -31   3  12      534.38      491.79    328.79 o 
 -29   3  12     6025.52     5206.25    366.50 o 
 -27   3  12       12.20       23.12    236.74 o 
 -25   3  12       63.45     -143.56    230.66 o 
 -23   3  12      147.42      189.70    266.94 o 
 -21   3  12     7549.43     7103.23    351.47 o 
 -19   3  12    12158.46    12548.60    497.33 o 
 -17   3  12    12728.31    12374.09    349.99 o 
 -15   3  12     4820.12     4926.92    180.86 o 
 -13   3  12        1.93      106.14     98.01 o 
 -11   3  12      125.35      -61.86     90.57 o 
  -9   3  12    78140.80    83265.49   1168.47 o 
  -7   3  12     4029.01     4182.49    146.38 o 
  -5   3  12      808.68      561.50     94.30 o 
  -3   3  12     1958.20     2103.89    112.48 o 
  -1   3  12    17352.89    18338.40    367.81 o 
   1   3  12    16806.49    17258.55    365.85 o 
   3   3  12     3481.41     3073.22    219.36 o 
   5   3  12      242.14      137.33    129.85 o 
   7   3  12     4686.71     4477.39    221.76 o 
   9   3  12     5859.46     5904.22    262.51 o 
  11   3  12      114.36      -27.09    153.58 o 
  13   3  12     3267.08     2646.26    214.76 o 
  15   3  12       59.16      293.27    169.52 o 
  17   3  12        1.97      -15.39    251.97 o 
  19   3  12     1865.08     1786.33    274.96 o 
  21   3  12      210.60       77.55    351.16 o 
  23   3  12       13.97     -224.08    374.95 o 
 -34   4  12       80.17      467.05    488.27 o 
 -32   4  12       55.91      183.59    425.08 o 
 -30   4  12     1722.72     1658.58    413.36 o 
 -28   4  12      394.90       -0.53    307.35 o 
 -26   4  12      775.25      981.72    323.47 o 
 -24   4  12        4.92     -181.16    241.37 o 
 -22   4  12     1558.14     1303.79    176.32 o 
 -20   4  12      267.79      170.80    136.64 o 
 -18   4  12      145.01      106.67    106.28 o 
 -16   4  12      741.24      338.02    127.25 o 
 -14   4  12     1959.46     1916.12    148.13 o 
 -12   4  12     4356.81     4463.33    191.69 o 
 -10   4  12     2834.50     2987.42    119.87 o 
  -8   4  12      914.11      748.15     99.37 o 
  -6   4  12     9087.34     9451.78    246.76 o 
  -4   4  12        0.02     -101.55    101.55 o 
  -2   4  12      317.13      152.29     86.53 o 
   0   4  12     7376.80     6589.67    239.32 o 
   2   4  12     2120.96     1980.19    174.09 o 
   4   4  12      104.36        4.09    128.00 o 
   6   4  12     1550.78     1470.69    170.68 o 
   8   4  12     2098.66     2299.92    205.91 o 
  10   4  12      352.28      252.12    196.89 o 
  12   4  12     2627.96     2380.09    244.03 o 
  14   4  12     3775.18     3341.97    344.34 o 
  16   4  12       44.39     -122.03    223.36 o 
  18   4  12      223.35     -126.91    244.10 o 
  20   4  12      276.08      427.07    339.54 o 
  22   4  12      500.76     1051.10    496.06 o 
 -33   5  12     1770.96     1275.57    825.71 o 
 -31   5  12       42.60     -555.08    555.08 o 
 -29   5  12      402.99      393.03    841.77 o 
 -27   5  12       33.07     -316.90    344.23 o 
 -25   5  12      268.20      330.31    303.04 o 
 -23   5  12        9.96      118.31    185.63 o 
 -21   5  12    13990.43    14890.91    609.97 o 
 -19   5  12    11943.94    12418.82    341.72 o 
 -17   5  12     4339.59     4048.31    233.63 o 
 -15   5  12      225.38      279.88    139.29 o 
 -13   5  12     2775.02     1983.52    163.49 o 
 -11   5  12     2744.16     2772.79    176.87 o 
  -9   5  12    18357.77    20105.80    360.05 o 
  -7   5  12     3040.51     2909.17    149.02 o 
  -5   5  12      331.85      306.49    111.60 o 
  -3   5  12     1941.44     1747.68    162.84 o 
  -1   5  12     3488.68     3119.21    184.09 o 
   1   5  12     5020.26     5129.53    232.95 o 
   3   5  12      210.88      276.81    133.82 o 
   5   5  12     1545.32     1704.68    185.14 o 
   7   5  12      912.71     1031.85    185.10 o 
   9   5  12      953.25      607.88    296.61 o 
  11   5  12     2342.55     1936.27    243.51 o 
  13   5  12        5.58      -38.86    245.47 o 
  15   5  12      494.74      654.96    251.86 o 
  17   5  12        8.07      -21.76    292.98 o 
  19   5  12     1465.29     1775.13    381.73 o 
  21   5  12      603.92      985.61    365.15 o 
 -32   6  12      542.87      -79.58   1102.84 o 
 -30   6  12       98.59      976.65    716.12 o 
 -28   6  12     1865.99     1148.53    502.32 o 
 -26   6  12     2223.36     2209.67    740.52 o 
 -24   6  12       46.45     -238.24    238.24 o 
 -22   6  12     2839.83     3299.86    304.88 o 
 -20   6  12    19693.40    18839.13    488.34 o 
 -18   6  12    15630.39    16150.16    406.89 o 
 -16   6  12     8362.56     8489.15    281.58 o 
 -14   6  12      210.76       81.33    144.11 o 
 -12   6  12    12883.89    14152.71    354.52 o 
 -10   6  12     8810.81     8206.22    270.82 o 
  -8   6  12    10865.34    10384.93    300.58 o 
  -6   6  12    14344.10    13992.70    309.86 o 
  -4   6  12      929.10      857.27    130.65 o 
  -2   6  12     9532.31     9671.59    292.40 o 
   0   6  12      235.41      347.19    151.50 o 
   2   6  12    18214.26    18396.54    448.98 o 
   4   6  12    12433.64    12433.07    372.32 o 
   6   6  12     1530.98     1199.21    214.34 o 
   8   6  12     4506.87     4289.37    278.85 o 
  10   6  12     1671.40     1500.25    261.79 o 
  12   6  12     5059.59     5059.21    330.41 o 
  14   6  12     1444.85     1054.52    267.36 o 
  16   6  12     2190.83     1957.84    319.95 o 
  18   6  12      351.60     -172.43    346.22 o 
 -31   7  12     1010.61     1016.90    685.15 o 
 -29   7  12     4067.55     3424.15   1550.57 o 
 -27   7  12     1291.55     2075.99    691.69 o 
 -25   7  12      305.76      266.88    324.72 o 
 -23   7  12     1979.56     1989.20    246.89 o 
 -21   7  12     8647.78     9139.40    548.33 o 
 -19   7  12    33585.49    37837.44    804.19 o 
 -17   7  12     6831.03     5401.63    286.01 o 
 -15   7  12     6344.79     5920.05    266.07 o 
 -13   7  12       24.30      -10.37    180.97 o 
 -11   7  12    17083.80    18800.53    429.57 o 
  -9   7  12    36744.52    37825.92    658.75 o 
  -7   7  12    19958.78    20871.75    602.17 o 
  -5   7  12     2549.62     2601.44    179.70 o 
  -3   7  12     1155.57     1109.94    205.32 o 
  -1   7  12    19754.00    19431.25    740.79 o 
   1   7  12    25856.01    27232.97    549.63 o 
   3   7  12     5659.08     5524.32    286.63 o 
   5   7  12     8321.55     9017.34    370.42 o 
   7   7  12     2004.58     2013.18    294.47 o 
   9   7  12     9035.03     9923.04    416.72 o 
  11   7  12    11906.03    12360.38    548.31 o 
  13   7  12     2352.17     1695.62    310.60 o 
  15   7  12      236.97      389.11    294.23 o 
  17   7  12       11.27     -402.90    402.90 o 
 -28   8  12     3033.15     3611.23   1191.90 o 
 -26   8  12     6945.82     6158.03    848.65 o 
 -24   8  12     1749.39     1680.85    289.81 o 
 -22   8  12      285.96      624.97    255.94 o 
 -20   8  12     1387.86      899.73    301.98 o 
 -18   8  12     6086.49     6865.94    584.25 o 
 -16   8  12    10804.96    11681.80    442.17 o 
 -14   8  12       72.32      139.47    176.50 o 
 -12   8  12     7755.31     8011.50    384.00 o 
 -10   8  12    14190.35    14431.19    546.37 o 
  -8   8  12    27079.89    28611.05    681.93 o 
  -6   8  12    10901.83    10999.54    520.06 o 
  -4   8  12      687.06      383.46    214.22 o 
  -2   8  12     8561.40     8299.49    447.03 o 
   0   8  12     8058.83     7550.80    356.34 o 
   2   8  12    11640.50    11945.71    418.96 o 
   4   8  12     5435.06     5828.29    353.24 o 
   6   8  12     1754.59     1701.98    291.42 o 
   8   8  12     4224.34     3604.01    317.93 o 
  10   8  12     5159.99     5539.80    416.65 o 
  12   8  12    10744.99    11594.57    540.02 o 
  14   8  12      882.56      473.83    340.27 o 
 -25   9  12     1498.40     2105.85    474.74 o 
 -23   9  12       37.76     -117.05    310.08 o 
 -21   9  12     3635.48     4220.23    400.22 o 
 -19   9  12    14521.13    15934.60    616.21 o 
 -17   9  12    16461.46    17153.53    760.34 o 
 -15   9  12     5385.75     4729.77    327.18 o 
 -13   9  12      515.96      463.68    246.23 o 
 -11   9  12    12464.17    13404.84    545.44 o 
  -9   9  12    14675.53    15991.04    457.96 o 
  -7   9  12    12213.84    12622.93    587.59 o 
  -5   9  12     4561.17     4816.43    483.84 o 
  -3   9  12      886.29      405.48    252.00 o 
  -1   9  12    17442.65    18102.66    579.23 o 
   1   9  12    27711.60    29985.40   1227.92 o 
   3   9  12    17164.03    17527.95    553.03 o 
   5   9  12     3306.06     3304.80    340.61 o 
   7   9  12     1013.71      705.53    337.83 o 
   9   9  12     9504.65    10902.35    784.61 o 
  11   9  12     8139.11     8644.55    780.72 o 
 -20  10  12     3011.50     3427.81    854.02 o 
 -18  10  12     5907.52     6651.11    508.18 o 
 -16  10  12     9186.05    10941.24    530.96 o 
 -14  10  12     1516.12     1580.52    299.60 o 
 -12  10  12     1008.91      617.89    317.77 o 
 -10  10  12     2546.02     2615.10    362.89 o 
  -8  10  12     1819.08     2204.03    511.64 o 
  -6  10  12     2737.88     2633.56    349.02 o 
  -4  10  12      300.73       73.73    446.94 o 
  -2  10  12     7204.20     7721.39    467.20 o 
   0  10  12     7784.38     7178.75    491.22 o 
   2  10  12     7265.88     6861.16    468.86 o 
   4  10  12     3745.89     2997.88    370.38 o 
   6  10  12     1099.12     1536.15    476.84 o 
   8  10  12     2453.12     2460.78    366.60 o 
 -13  11  12       88.93      498.45    510.83 o 
 -11  11  12      848.01      298.02    447.54 o 
  -9  11  12     4145.19     4049.23    471.49 o 
  -7  11  12     3768.67     3756.52    468.10 o 
  -5  11  12      829.99      283.44    427.98 o 
  -3  11  12      936.58      348.60    340.46 o 
  -1  11  12     1820.37     1334.58    504.58 o 
   1  11  12      257.01      -65.99    352.40 o 
 -37   1  13     1400.26     1246.71    428.31 o 
 -35   1  13       15.38     -299.65    481.77 o 
 -33   1  13       91.17      646.66    339.88 o 
 -31   1  13      410.60      563.90    293.67 o 
 -29   1  13       34.44      -40.92    234.00 o 
 -27   1  13     1095.41      493.39    247.09 o 
 -25   1  13     1611.78     1091.56    213.16 o 
 -23   1  13     1545.45     1327.97    186.14 o 
 -21   1  13     2560.43     1918.52    242.05 o 
 -19   1  13       40.59       46.58     83.71 o 
 -17   1  13       21.02      -18.13     85.31 o 
 -15   1  13        3.50      -20.07     97.86 o 
 -13   1  13    18779.57    21695.71    459.26 o 
 -11   1  13    17925.02    18827.14    446.07 o 
  -9   1  13    10100.35    10503.64    335.96 o 
  -7   1  13    33370.18    36048.73    627.79 o 
  -5   1  13      371.09      582.47    138.21 o 
  -3   1  13     6008.00     5487.93    198.07 o 
  -1   1  13     3620.55     3609.26    185.37 o 
   1   1  13      261.58      202.89    114.47 o 
   3   1  13     4311.60     3947.16    182.71 o 
   5   1  13     1861.00     1640.48    164.25 o 
   7   1  13     1409.12     1015.89    159.24 o 
   9   1  13     4866.62     4796.64    232.60 o 
  11   1  13     5749.04     5353.10    339.48 o 
  13   1  13     2625.69     2616.55    201.58 o 
  15   1  13      124.08     -112.28    197.07 o 
  17   1  13     3129.47     3189.22    254.51 o 
  19   1  13      536.23      113.19    207.52 o 
  21   1  13      146.33     -142.13    317.74 o 
 -36   2  13      637.22     1168.16    438.54 o 
 -34   2  13       55.05      -59.71    333.43 o 
 -32   2  13      384.83      709.36    315.00 o 
 -30   2  13        4.90      103.46    261.27 o 
 -28   2  13     1197.58     1294.89    259.58 o 
 -26   2  13       98.19     -131.73    160.77 o 
 -24   2  13      139.00       64.73    207.14 o 
 -22   2  13      962.28      423.08    266.52 o 
 -20   2  13     1125.80     1135.01    233.58 o 
 -18   2  13     7788.37     7427.47    313.36 o 
 -16   2  13     1078.56     1301.51    128.11 o 
 -14   2  13     1919.83     1920.11    208.33 o 
 -12   2  13     8080.79     8550.96    303.44 o 
 -10   2  13    30355.24    30239.26    769.22 o 
  -8   2  13    25013.77    25998.51    469.94 o 
  -6   2  13     5170.63     5277.15    167.90 o 
  -4   2  13      662.55      522.74    112.45 o 
  -2   2  13    11092.79    12009.77    332.95 o 
   0   2  13    32582.20    33911.75    628.13 o 
   2   2  13    20147.83    18423.40    385.88 o 
   4   2  13      563.13      748.85    141.05 o 
   6   2  13     4043.22     3885.48    215.77 o 
   8   2  13    12560.55    12702.21    440.81 o 
  10   2  13    29875.23    29333.72    896.59 o 
  12   2  13     4628.11     4003.02    230.61 o 
  14   2  13      581.90      590.05    180.96 o 
  16   2  13     3521.19     2874.65    268.22 o 
  18   2  13     1652.75     1573.63    254.97 o 
  20   2  13     2328.39     2173.29    354.25 o 
  22   2  13      553.32       -4.55    389.28 o 
 -35   3  13      657.83      474.93    559.77 o 
 -33   3  13      207.95      259.38    348.23 o 
 -31   3  13     1139.55     1367.72    293.95 o 
 -29   3  13     1107.70     1149.10    325.39 o 
 -27   3  13       73.70      -10.57    282.18 o 
 -25   3  13     4745.21     3920.56    378.71 o 
 -23   3  13     2608.83     2505.30    333.35 o 
 -21   3  13     7244.57     7689.27    406.11 o 
 -19   3  13     1524.98     1134.58    135.22 o 
 -17   3  13    14744.73    15245.53    475.33 o 
 -15   3  13     2417.01     2340.55    153.50 o 
 -13   3  13     2197.42     1872.84    141.34 o 
 -11   3  13    32992.20    34782.45    669.01 o 
  -9   3  13    46906.55    47105.66    727.80 o 
  -7   3  13    13757.88    13602.84    299.51 o 
  -5   3  13     5055.42     4576.20    164.82 o 
  -3   3  13    30288.14    29729.64    517.76 o 
  -1   3  13    65904.96    68311.43   1267.78 o 
   1   3  13    41777.53    44767.80    746.63 o 
   3   3  13    30845.58    31743.38    624.70 o 
   5   3  13     6310.63     6012.39    229.42 o 
   7   3  13    20177.36    19731.02    435.52 o 
   9   3  13    34815.38    35814.78    644.97 o 
  11   3  13     3345.81     3571.24    234.41 o 
  13   3  13     1459.67     1217.99    217.31 o 
  15   3  13      676.58      358.63    234.10 o 
  17   3  13     7936.97     8083.42    365.81 o 
  19   3  13     5140.65     5549.30    379.99 o 
  21   3  13     1018.25      657.21    401.80 o 
 -34   4  13      189.05      438.46    435.93 o 
 -32   4  13      904.31     1092.08    571.41 o 
 -30   4  13        1.41       88.82    495.50 o 
 -28   4  13      125.99      714.08    317.22 o 
 -26   4  13      283.68      395.88    245.79 o 
 -24   4  13     2514.07     2796.49    430.25 o 
 -22   4  13       23.21       61.52    125.65 o 
 -20   4  13    20196.43    19806.63    726.30 o 
 -18   4  13    23005.59    24352.53    517.70 o 
 -16   4  13      587.92      719.56    135.91 o 
 -14   4  13        5.41      171.74    124.54 o 
 -12   4  13     3270.97     2771.92    224.98 o 
 -10   4  13    64787.88    65737.60   1760.44 o 
  -8   4  13    25177.52    24232.39    407.08 o 
  -6   4  13     6040.33     6360.07    261.14 o 
  -4   4  13     4328.04     3830.99    165.77 o 
  -2   4  13     5479.36     5184.62    214.38 o 
   0   4  13    44912.23    44631.10    718.24 o 
   2   4  13    55474.56    54872.94    854.78 o 
   4   4  13     7260.20     7442.60    291.48 o 
   6   4  13     7096.04     6638.97    267.62 o 
   8   4  13    11132.08    10691.40    353.24 o 
  10   4  13    25283.06    28146.70    574.41 o 
  12   4  13    14199.50    15038.52    465.34 o 
  14   4  13     1014.05      679.52    296.80 o 
  16   4  13       36.31       82.82    281.05 o 
  18   4  13     3225.08     3774.28    502.26 o 
  20   4  13     8580.00    10567.95    595.92 o 
 -33   5  13      496.22      484.56    500.15 o 
 -31   5  13      593.61      122.00    519.42 o 
 -29   5  13      755.59     1474.80    526.24 o 
 -27   5  13     1844.37     1413.69    417.51 o 
 -25   5  13     1374.21      868.99    642.29 o 
 -23   5  13     1776.41     2124.27    241.67 o 
 -21   5  13    21117.39    22267.69    671.32 o 
 -19   5  13     9595.93     9184.05    322.09 o 
 -17   5  13     5914.74     5651.10    361.45 o 
 -15   5  13     3949.01     3829.14    202.42 o 
 -13   5  13      240.45      315.27    140.51 o 
 -11   5  13     6051.76     5910.17    226.87 o 
  -9   5  13    12984.30    13571.96    340.87 o 
  -7   5  13     2188.67     2160.84    135.64 o 
  -5   5  13     1461.31     1177.66    143.67 o 
  -3   5  13    13265.34    12356.70    320.72 o 
  -1   5  13    15098.57    14265.53    353.89 o 
   1   5  13    18931.35    19938.29    425.94 o 
   3   5  13     3910.58     4228.04    244.41 o 
   5   5  13      267.18      160.19    176.93 o 
   7   5  13    25406.63    27344.98    564.42 o 
   9   5  13    32012.18    33678.17    706.00 o 
  11   5  13     9317.92    10114.07    408.35 o 
  13   5  13     4931.61     5222.97    358.00 o 
  15   5  13        4.33     -263.28    263.28 o 
  17   5  13     5111.56     5931.45    430.17 o 
  19   5  13     5941.45     6879.40    527.79 o 
 -32   6  13     1399.82     1343.87    648.02 o 
 -30   6  13      620.40     1027.31    698.62 o 
 -28   6  13      492.90     1158.54    628.38 o 
 -26   6  13       26.01     -218.77    412.89 o 
 -24   6  13     1315.72     1665.23    296.71 o 
 -22   6  13        6.93     -108.82    184.76 o 
 -20   6  13    12544.92    13170.55    407.58 o 
 -18   6  13     6674.21     7231.17    288.78 o 
 -16   6  13      134.36      -66.55    160.19 o 
 -14   6  13     1577.17     1326.56    179.34 o 
 -12   6  13     3817.12     3874.76    225.03 o 
 -10   6  13    23300.21    23480.41    477.10 o 
  -8   6  13    20079.07    19223.49    422.94 o 
  -6   6  13     9963.20    10864.26    311.28 o 
  -4   6  13     1425.26     1182.02    181.66 o 
  -2   6  13     5401.81     4786.31    224.57 o 
   0   6  13    27814.90    29337.51    702.40 o 
   2   6  13    21431.92    21780.68    687.42 o 
   4   6  13      271.59     -116.84    166.14 o 
   6   6  13       15.35     -199.58    199.58 o 
   8   6  13     5615.05     5784.81    359.36 o 
  10   6  13    18281.73    19802.09    566.17 o 
  12   6  13    11556.01    11694.36    481.20 o 
  14   6  13     1035.73      663.43    293.82 o 
  16   6  13      139.78      -79.71    309.12 o 
  18   6  13     3384.51     3436.60    443.45 o 
 -29   7  13     1159.95      260.92    638.04 o 
 -27   7  13      564.64      797.93    579.20 o 
 -25   7  13      205.23     -212.81    318.15 o 
 -23   7  13      373.58      427.30    212.91 o 
 -21   7  13      125.69       68.99    222.34 o 
 -19   7  13     1146.37     1280.71    224.33 o 
 -17   7  13     1106.67      974.86    193.05 o 
 -15   7  13     2684.92     2706.78    229.25 o 
 -13   7  13     2382.68     2313.40    225.10 o 
 -11   7  13     1022.94      827.52    169.25 o 
  -9   7  13     2541.70     2426.69    206.11 o 
  -7   7  13     7219.91     7586.11    353.97 o 
  -5   7  13     1750.66     1572.93    216.62 o 
  -3   7  13       51.47      -25.41    166.06 o 
  -1   7  13       78.05       -1.02    171.65 o 
   1   7  13      646.07      250.34    199.20 o 
   3   7  13      432.30       85.45    206.75 o 
   5   7  13     1015.83      563.07    224.25 o 
   7   7  13     2840.82     2518.32    273.86 o 
   9   7  13     5146.75     6098.34    424.03 o 
  11   7  13     3871.91     3351.04    356.06 o 
  13   7  13     1637.89     1314.64    315.70 o 
  15   7  13      281.94      362.18    410.97 o 
 -28   8  13     1385.56      673.24    642.51 o 
 -26   8  13      338.01      161.74    580.91 o 
 -24   8  13      815.77      605.90    282.60 o 
 -22   8  13      825.92      473.92    278.79 o 
 -20   8  13      128.74      165.15    264.18 o 
 -18   8  13       21.77     -273.02    273.02 o 
 -16   8  13       28.08      -63.77    209.97 o 
 -14   8  13        4.48      262.15    181.43 o 
 -12   8  13      296.25      218.99    186.83 o 
 -10   8  13     1751.30     1272.02    213.66 o 
  -8   8  13     1541.59     1308.50    233.22 o 
  -6   8  13     2086.78     1709.33    250.24 o 
  -4   8  13     2236.35     2312.25    254.10 o 
  -2   8  13      222.14      273.89    269.94 o 
   0   8  13       25.34     -211.92    217.24 o 
   2   8  13      353.26      431.02    233.88 o 
   4   8  13     1338.40      879.60    266.96 o 
   6   8  13      143.93      237.73    352.47 o 
   8   8  13      194.22      635.74    271.56 o 
  10   8  13      249.63     -149.35    293.89 o 
  12   8  13       42.70     -310.07    310.07 o 
 -25   9  13      776.42      342.39    456.06 o 
 -23   9  13      135.97      151.08    299.93 o 
 -21   9  13      396.58      -21.44    331.38 o 
 -19   9  13      182.07      324.33    338.32 o 
 -17   9  13      465.65      192.71    310.71 o 
 -15   9  13      640.95     1176.94    288.45 o 
 -13   9  13     2520.43     2891.44    302.96 o 
 -11   9  13     5613.24     6254.58    322.75 o 
  -9   9  13     5540.15     4700.74    336.01 o 
  -7   9  13     4427.46     3664.17    308.20 o 
  -5   9  13       64.85      -36.53    230.71 o 
  -3   9  13     2746.74     2853.68    345.90 o 
  -1   9  13     5458.05     5695.81    428.93 o 
   1   9  13      781.25      337.50    316.83 o 
   3   9  13      822.39      629.30    273.88 o 
   5   9  13      101.20      183.35    294.47 o 
   7   9  13     1061.08     1169.43    353.13 o 
   9   9  13     1271.27      917.41    403.58 o 
 -20  10  13      307.82      942.99    409.18 o 
 -18  10  13     6557.01     8020.34    523.65 o 
 -16  10  13     1930.08     1582.60    362.19 o 
 -14  10  13      353.03      420.87    330.90 o 
 -12  10  13      932.10     1546.04    349.60 o 
 -10  10  13     6511.24     6366.86    773.02 o 
  -8  10  13     8954.73     8592.11    533.73 o 
  -6  10  13      465.94      256.45    370.13 o 
  -4  10  13      252.42       34.58    278.77 o 
  -2  10  13     5309.33     4575.22    474.85 o 
   0  10  13    10046.69     9868.63    535.66 o 
   2  10  13     5426.82     5081.52    565.73 o 
   4  10  13      381.97      438.76    391.21 o 
  -9  11  13     5009.13     4525.53    771.76 o 
  -7  11  13     5026.96     4655.97    543.93 o 
  -5  11  13      674.68     1016.68    380.24 o 
 -36   0  14     8274.00     9624.77    916.66 o 
 -34   0  14      297.74     -597.58    597.58 o 
 -32   0  14     9517.85    10009.51    788.31 o 
 -30   0  14     3959.62     3898.99    502.86 o 
 -28   0  14     4860.42     5252.27    497.37 o 
 -26   0  14       66.21     -375.25    375.25 o 
 -24   0  14    24640.57    25802.12    977.32 o 
 -22   0  14       52.09     -259.10    348.91 o 
 -20   0  14     5317.17     5548.62    590.68 o 
 -18   0  14     1112.50      807.64    174.51 o 
 -16   0  14      164.57      276.63    158.01 o 
 -14   0  14     3913.96     3620.21    311.84 o 
 -12   0  14    13370.84    12841.81    754.35 o 
 -10   0  14    27832.16    27233.24    736.17 o 
  -8   0  14    22831.13    20893.18    639.85 o 
  -6   0  14     3598.88     3235.82    249.81 o 
  -4   0  14     1233.46      683.53    188.27 o 
  -2   0  14    38817.22    39410.51   1004.66 o 
   0   0  14    57008.50    54088.66   1990.31 o 
   2   0  14     5060.38     5404.94    303.47 o 
   4   0  14     1656.11     1339.97    233.14 o 
   6   0  14     5945.63     5209.30    502.55 o 
   8   0  14    52965.28    54822.08   2216.34 o 
  10   0  14    45723.96    48359.82   1929.36 o 
  12   0  14    14905.30    14405.66    550.33 o 
  14   0  14      411.22       35.47    392.32 o 
  16   0  14     3319.07     3319.27    571.22 o 
  18   0  14    14924.63    16571.91    725.48 o 
  20   0  14     8454.60     9052.82    935.27 o 
 -37   1  14     3871.73     3495.81    565.42 o 
 -35   1  14     4399.31     4244.98    633.07 o 
 -33   1  14      162.65      196.68    304.28 o 
 -31   1  14     2265.03     2511.60    349.97 o 
 -29   1  14     4164.50     3587.98    549.39 o 
 -27   1  14       31.78      124.97    234.41 o 
 -25   1  14      380.73       62.31    269.39 o 
 -23   1  14      391.30       93.88    181.18 o 
 -21   1  14      189.66      289.66    132.17 o 
 -19   1  14      163.19       99.62     97.45 o 
 -17   1  14     6658.51     7073.99    267.78 o 
 -15   1  14      995.97      874.76    125.43 o 
 -13   1  14    10957.75    11956.92    319.97 o 
 -11   1  14    16289.68    16616.42    375.92 o 
  -9   1  14    18661.56    18115.54    505.30 o 
  -7   1  14     7289.97     6725.97    243.77 o 
  -5   1  14    10682.08    11305.38    566.31 o 
  -3   1  14    26517.07    25998.29    611.29 o 
  -1   1  14     9022.67     8251.46    270.10 o 
   1   1  14    27530.04    26492.90    507.46 o 
   3   1  14     6850.67     5973.32    220.27 o 
   5   1  14    13003.13    12038.98    337.30 o 
   7   1  14    36053.00    37074.44    754.49 o 
   9   1  14    13925.44    14877.96    408.07 o 
  11   1  14    11546.76    11253.79    372.34 o 
  13   1  14       21.24      277.17    200.34 o 
  15   1  14    16377.06    17077.25    613.08 o 
  17   1  14    16983.43    18058.43    561.91 o 
  19   1  14    11642.27    12652.83    599.09 o 
  21   1  14     5698.05     6967.33    706.74 o 
 -36   2  14      857.54     1043.99    457.12 o 
 -34   2  14      310.10     -400.15    400.15 o 
 -32   2  14     4858.18     4633.70    429.51 o 
 -30   2  14      705.06      696.30    331.65 o 
 -28   2  14     2040.64     1913.32    363.09 o 
 -26   2  14     1684.19     1433.38    286.74 o 
 -24   2  14      699.16      529.89    223.60 o 
 -22   2  14     3781.78     3203.52    299.25 o 
 -20   2  14     2204.00     2632.93    167.40 o 
 -18   2  14     1116.03     1201.82    165.27 o 
 -16   2  14      469.07      389.65    116.52 o 
 -14   2  14     7840.73     8111.72    322.68 o 
 -12   2  14    11638.28    12011.45    393.76 o 
 -10   2  14    45463.72    48713.05   1121.31 o 
  -8   2  14     4046.79     3578.52    193.15 o 
  -6   2  14     1085.91     1447.39    123.40 o 
  -4   2  14     3125.50     2874.23    190.25 o 
  -2   2  14    20224.28    20333.00    412.73 o 
   0   2  14    49204.18    51520.48    811.47 o 
   2   2  14     4909.60     4531.06    215.83 o 
   4   2  14      671.75      857.23    161.54 o 
   6   2  14       46.46      168.06    147.96 o 
   8   2  14    15327.85    15099.72    407.15 o 
  10   2  14    11866.67    11447.47    324.77 o 
  12   2  14     2693.06     2377.18    272.63 o 
  14   2  14     3374.43     3423.33    268.36 o 
  16   2  14     2324.77     2010.86    267.93 o 
  18   2  14     9456.49     9946.37    500.40 o 
  20   2  14     7020.27     8129.02    483.93 o 
 -35   3  14     1634.06     1967.40    698.93 o 
 -33   3  14     4053.59     3270.53    613.30 o 
 -31   3  14      243.40      482.00    351.91 o 
 -29   3  14       45.93      -52.69    381.69 o 
 -27   3  14     1272.26     1135.31    375.03 o 
 -25   3  14     3824.83     3553.47    390.54 o 
 -23   3  14      109.71       84.61    238.17 o 
 -21   3  14     1829.52     1996.23    160.80 o 
 -19   3  14     2936.15     3102.76    195.21 o 
 -17   3  14      258.15       76.81    119.77 o 
 -15   3  14     1179.53     1229.41    144.97 o 
 -13   3  14      160.48       91.98    128.17 o 
 -11   3  14     2691.42     2773.02    190.18 o 
  -9   3  14     7021.85     6339.75    227.09 o 
  -7   3  14      972.95     1083.26    119.68 o 
  -5   3  14     1570.16     1274.78    117.49 o 
  -3   3  14     8306.87     8329.77    261.36 o 
  -1   3  14     2464.53     2248.01    175.79 o 
   1   3  14     7745.51     7587.03    253.77 o 
   3   3  14     5608.84     5416.06    251.84 o 
   5   3  14       26.92      134.76    159.72 o 
   7   3  14     2993.50     2895.29    232.89 o 
   9   3  14      165.61      249.66    174.94 o 
  11   3  14    10081.05     9983.01    344.15 o 
  13   3  14     1239.94      784.73    219.05 o 
  15   3  14     1830.18     1530.08    258.36 o 
  17   3  14      705.73      375.75    306.29 o 
  19   3  14     4956.82     4868.38    465.56 o 
 -34   4  14      173.08     -510.92    924.73 o 
 -32   4  14     1292.64     1517.02    438.33 o 
 -30   4  14       42.97      153.91    380.79 o 
 -28   4  14     1275.48      985.13    327.58 o 
 -26   4  14     2142.73     1724.28    328.61 o 
 -24   4  14      923.57     1089.96    304.71 o 
 -22   4  14      891.34      851.51    151.18 o 
 -20   4  14      114.49      -16.49    138.58 o 
 -18   4  14     1739.46     1981.71    184.56 o 
 -16   4  14        0.21     -132.80    132.80 o 
 -14   4  14      112.30      287.64    127.78 o 
 -12   4  14        6.99     -138.11    138.11 o 
 -10   4  14     2158.01     1994.10    173.28 o 
  -8   4  14     2382.20     2336.01    163.99 o 
  -6   4  14     2807.06     3058.45    192.39 o 
  -4   4  14      463.63      313.23    132.76 o 
  -2   4  14     1087.75     1117.09    144.69 o 
   0   4  14       63.19      -24.02    126.51 o 
   2   4  14        4.52     -163.37    182.56 o 
   4   4  14        7.48      -90.34    153.42 o 
   6   4  14     2063.10     1875.20    223.47 o 
   8   4  14      326.22      140.21    157.78 o 
  10   4  14      191.03       70.71    245.04 o 
  12   4  14      596.79      778.85    277.88 o 
  14   4  14     2453.33     2404.44    289.32 o 
  16   4  14      328.07      669.75    301.03 o 
  18   4  14       26.51      358.41    312.46 o 
 -33   5  14      110.89     -347.89    377.94 o 
 -31   5  14       76.77      673.97   1066.24 o 
 -29   5  14     3175.83     2261.50    510.26 o 
 -27   5  14       61.29       44.75    301.27 o 
 -25   5  14     1014.67     1401.96    333.07 o 
 -23   5  14      660.78      813.24    212.58 o 
 -21   5  14     9964.24    11397.26    422.39 o 
 -19   5  14       30.07      -71.29    154.40 o 
 -17   5  14     1186.94     1136.38    158.77 o 
 -15   5  14      868.98      629.73    158.20 o 
 -13   5  14     7160.21     6900.07    255.71 o 
 -11   5  14     2795.48     2723.60    185.76 o 
  -9   5  14      254.40      217.09    147.73 o 
  -7   5  14      133.74       57.90    131.59 o 
  -5   5  14      111.86       45.44    134.18 o 
  -3   5  14     1539.63     1466.00    195.50 o 
  -1   5  14     4968.41     5610.95    262.52 o 
   1   5  14    12300.96    12571.97    355.58 o 
   3   5  14     4990.59     3975.94    234.85 o 
   5   5  14      895.32      644.44    179.33 o 
   7   5  14     2915.82     2715.61    224.60 o 
   9   5  14     1307.87     1329.34    257.95 o 
  11   5  14     1829.70     1724.78    329.35 o 
  13   5  14     2405.66     2265.45    308.80 o 
  15   5  14        6.58      261.14    300.67 o 
  17   5  14      681.43      786.74    439.29 o 
 -32   6  14      236.88     -611.20    611.20 o 
 -30   6  14      950.90     1299.85    951.57 o 
 -28   6  14     7555.18     9484.25   1614.01 o 
 -26   6  14     3131.66     2850.85    566.51 o 
 -24   6  14       28.60     -111.23    229.71 o 
 -22   6  14      391.07      331.30    180.14 o 
 -20   6  14       35.44      -15.21    197.05 o 
 -18   6  14     2132.07     2277.20    233.27 o 
 -16   6  14      513.01      473.28    180.70 o 
 -14   6  14     3460.34     3381.07    226.31 o 
 -12   6  14      987.94      801.64    177.69 o 
 -10   6  14      161.88      261.99    153.11 o 
  -8   6  14       15.34      203.24    148.81 o 
  -6   6  14      562.32      362.86    205.17 o 
  -4   6  14       12.93       -7.39    171.05 o 
  -2   6  14     7320.96     7333.43    279.96 o 
   0   6  14    31832.69    32319.88    609.91 o 
   2   6  14     4956.39     4840.72    267.66 o 
   4   6  14       45.35      -93.23    213.87 o 
   6   6  14      327.79      311.39    254.47 o 
   8   6  14    16147.98    16453.86    510.78 o 
  10   6  14     9482.76     9675.64    461.95 o 
  12   6  14     1741.33     2270.08    337.90 o 
  14   6  14       30.10     -125.31    339.12 o 
  16   6  14      993.87      903.81    425.17 o 
 -29   7  14     2165.47     3253.51    808.70 o 
 -27   7  14      266.18      293.35    533.96 o 
 -25   7  14      117.30      454.38    303.39 o 
 -23   7  14       72.02      393.99    247.63 o 
 -21   7  14      903.57     1225.51    267.49 o 
 -19   7  14       14.56      183.31    224.28 o 
 -17   7  14      605.49      512.99    242.87 o 
 -15   7  14     2816.79     2977.66    256.79 o 
 -13   7  14     1934.10     1664.47    208.87 o 
 -11   7  14      689.94      370.10    159.18 o 
  -9   7  14     7173.59     7146.74    359.77 o 
  -7   7  14     3803.31     3274.92    260.63 o 
  -5   7  14     1394.64     1052.34    219.82 o 
  -3   7  14     1694.21     1495.77    217.66 o 
  -1   7  14    10048.60    10353.30    384.67 o 
   1   7  14    29361.12    30774.84    674.87 o 
   3   7  14     1622.27     1309.67    266.86 o 
   5   7  14      828.39      819.42    268.73 o 
   7   7  14     5784.14     5162.01    338.41 o 
   9   7  14    10083.31     9708.32    481.21 o 
  11   7  14    10759.24    12560.05    502.70 o 
  13   7  14     2208.65     1525.31    442.10 o 
 -26   8  14        6.43      236.95    708.80 o 
 -24   8  14       35.62      229.60    378.93 o 
 -22   8  14       74.50     -213.88    283.36 o 
 -20   8  14      178.25      138.48    272.55 o 
 -18   8  14      603.81      589.20    260.07 o 
 -16   8  14     3061.30     3321.53    287.03 o 
 -14   8  14     1181.80     1193.02    286.29 o 
 -12   8  14     3479.63     3681.78    270.08 o 
 -10   8  14     7661.21     7037.21    334.55 o 
  -8   8  14     2672.49     1649.24    273.52 o 
  -6   8  14     2525.66     3082.91    275.29 o 
  -4   8  14      112.99      157.47    227.32 o 
  -2   8  14     8522.74     9353.51    457.75 o 
   0   8  14     5630.63     5222.97    387.43 o 
   2   8  14      103.28      149.56    251.50 o 
   4   8  14      635.73      129.69    248.69 o 
   6   8  14     4849.63     4305.43    355.14 o 
   8   8  14    17646.24    20054.51    676.83 o 
  10   8  14     9941.29     9938.35    683.34 o 
 -23   9  14        1.33      111.83    289.48 o 
 -21   9  14     2129.87     3200.57    493.04 o 
 -19   9  14       46.04       73.39    490.58 o 
 -17   9  14      178.31      238.62    336.14 o 
 -15   9  14        0.11      177.02    288.31 o 
 -13   9  14       19.50      -26.52    238.52 o 
 -11   9  14     6093.91     5931.50    339.83 o 
  -9   9  14     7524.19     7190.22    392.97 o 
  -7   9  14     2668.79     2154.38    331.84 o 
  -5   9  14       57.60      145.75    259.32 o 
  -3   9  14     4520.83     4137.84    375.69 o 
  -1   9  14     6691.08     5672.94    396.39 o 
   1   9  14     8557.16     7885.18    472.91 o 
   3   9  14     3849.73     3599.87    540.83 o 
   5   9  14      232.07     -237.49    321.94 o 
   7   9  14     5621.95     5346.37    458.09 o 
 -18  10  14       68.05      115.34    343.69 o 
 -16  10  14      318.82       89.58    364.46 o 
 -14  10  14      213.69     -358.95    358.95 o 
 -12  10  14      695.12     1121.44    335.54 o 
 -10  10  14     1491.37     1706.32    520.84 o 
  -8  10  14      229.46      594.55    429.97 o 
  -6  10  14      191.19      482.87    387.29 o 
  -4  10  14     3135.64     3409.82    365.55 o 
  -2  10  14     4259.54     5141.59    470.88 o 
   0  10  14     5784.63     6123.58    509.99 o 
   2  10  14     1483.31     1030.13    367.53 o 
 -35   1  15      168.78      442.12    392.57 o 
 -33   1  15     2463.39     2243.86    567.10 o 
 -31   1  15     6669.73     6089.30    598.34 o 
 -29   1  15     1095.88      626.06    321.40 o 
 -27   1  15       76.90      -60.03    213.03 o 
 -25   1  15      502.74      620.39    259.33 o 
 -23   1  15     1369.85     1598.76    265.62 o 
 -21   1  15       41.99       16.86    104.89 o 
 -19   1  15     2185.80     2530.54    172.30 o 
 -17   1  15     7688.82     7216.16    458.99 o 
 -15   1  15     1221.61     1512.92    139.32 o 
 -13   1  15     1182.18      708.45    137.98 o 
 -11   1  15     5542.56     5681.06    207.23 o 
  -9   1  15      881.44      793.00    188.77 o 
  -7   1  15     4399.95     4395.28    250.93 o 
  -5   1  15     1535.36     1564.52    180.82 o 
  -3   1  15     3596.79     3148.32    186.26 o 
  -1   1  15     2797.23     2364.82    229.70 o 
   1   1  15      956.40      769.95    151.30 o 
   3   1  15     2471.77     2335.84    197.75 o 
   5   1  15       84.13      129.53    142.24 o 
   7   1  15     5143.98     4897.68    236.62 o 
   9   1  15     7833.60     7634.04    328.38 o 
  11   1  15     2083.52     1620.07    227.08 o 
  13   1  15     3416.82     2798.99    242.93 o 
  15   1  15        7.91      -50.06    226.52 o 
  17   1  15     2159.90     2090.01    295.98 o 
  19   1  15     1627.46     1206.33    370.96 o 
 -36   2  15      698.99      736.91    454.09 o 
 -34   2  15      156.00      476.90    386.32 o 
 -32   2  15     1248.73     1113.11    490.93 o 
 -30   2  15    10633.09    10616.37    576.22 o 
 -28   2  15    13101.20    12536.07    549.62 o 
 -26   2  15       57.47      116.15    239.78 o 
 -24   2  15        9.89      -53.76    221.89 o 
 -22   2  15       80.96       -8.87    130.40 o 
 -20   2  15    16611.28    16992.91    896.78 o 
 -18   2  15     4710.50     4913.94    204.64 o 
 -16   2  15        1.90      -82.59    117.46 o 
 -14   2  15      512.94      384.37    119.85 o 
 -12   2  15     3357.25     3137.80    207.33 o 
 -10   2  15     3205.06     3578.46    288.81 o 
  -8   2  15       49.90     -110.64    110.64 o 
  -6   2  15     1881.04     1777.17    197.60 o 
  -4   2  15     1175.23     1002.35    148.74 o 
  -2   2  15      505.45      324.25    139.52 o 
   0   2  15      760.93      455.02    147.29 o 
   2   2  15      255.42      215.54    148.67 o 
   4   2  15       14.22     -160.68    168.17 o 
   6   2  15    10156.50     9490.63    335.47 o 
   8   2  15     7128.71     6469.78    293.76 o 
  10   2  15     4365.95     3870.01    255.98 o 
  12   2  15     3751.01     3480.33    264.87 o 
  14   2  15       13.16      187.38    194.87 o 
  16   2  15     7597.86     8008.63    371.68 o 
  18   2  15     5449.58     5684.58    426.82 o 
 -35   3  15      141.93      -87.29    607.23 o 
 -33   3  15     5838.02     5011.53    608.94 o 
 -31   3  15     8011.52     6726.96   1126.63 o 
 -29   3  15     7526.78     7049.25    510.29 o 
 -27   3  15     7455.12     6317.20    534.13 o 
 -25   3  15     5153.58     4726.71    463.98 o 
 -23   3  15    12744.99    11240.36    532.82 o 
 -21   3  15    14410.60    14557.93    603.99 o 
 -19   3  15     1701.55     1130.61    254.15 o 
 -17   3  15     5418.65     5353.06    220.27 o 
 -15   3  15     1133.30      684.49    140.25 o 
 -13   3  15     9065.98    10141.71    448.87 o 
 -11   3  15      100.13       93.57    134.20 o 
  -9   3  15       74.80       12.24    125.66 o 
  -7   3  15     7289.80     7052.43    243.88 o 
  -5   3  15      143.28      188.96    144.59 o 
  -3   3  15       13.42       35.44    141.92 o 
  -1   3  15    11021.15    10668.91    314.52 o 
   1   3  15     6454.07     5758.13    238.34 o 
   3   3  15      500.66      701.79    175.12 o 
   5   3  15     1142.82      971.98    206.85 o 
   7   3  15     1630.38     1528.86    233.46 o 
   9   3  15    12798.82    12985.39    483.24 o 
  11   3  15    12214.78    11987.65    505.43 o 
  13   3  15      210.98      -61.50    238.10 o 
  15   3  15     1422.30      875.31    269.37 o 
  17   3  15     7460.85     7940.80    439.67 o 
 -34   4  15     3266.16     3498.50    844.33 o 
 -32   4  15    11815.86    12206.71   1001.20 o 
 -30   4  15    17050.27    18718.02    918.18 o 
 -28   4  15     7225.50     7221.87    546.85 o 
 -26   4  15     1159.35     1038.15    329.36 o 
 -24   4  15       17.26      243.90    241.51 o 
 -22   4  15     5173.33     5133.50    469.90 o 
 -20   4  15     6394.81     6894.76    500.72 o 
 -18   4  15     4694.18     4567.73    466.09 o 
 -16   4  15    11304.56    11970.14    541.93 o 
 -14   4  15        7.93      129.49    134.26 o 
 -12   4  15       39.26      304.54    146.47 o 
 -10   4  15     4333.32     4245.41    268.66 o 
  -8   4  15        4.25      115.96    146.75 o 
  -6   4  15      216.48       47.21    142.12 o 
  -4   4  15     6214.92     5610.14    239.65 o 
  -2   4  15    10854.58     9970.73    364.93 o 
   0   4  15     2495.40     2336.97    209.73 o 
   2   4  15     5106.38     5225.30    246.55 o 
   4   4  15       35.61        9.65    178.51 o 
   6   4  15    12807.31    13484.22    381.73 o 
   8   4  15     8361.81     8184.13    330.06 o 
  10   4  15     8750.35     8679.44    420.38 o 
  12   4  15     2841.43     2965.12    330.99 o 
  14   4  15     2152.42     2042.38    301.40 o 
  16   4  15     5659.04     6662.85    474.45 o 
 -33   5  15     6040.22     7420.77    831.45 o 
 -31   5  15     5774.59     5980.56    776.32 o 
 -29   5  15     6656.66     7238.31    701.96 o 
 -27   5  15     3983.30     4133.90    434.14 o 
 -25   5  15     2062.98     1628.90    348.57 o 
 -23   5  15    15307.97    16869.85    483.91 o 
 -21   5  15    12794.60    13774.32    424.24 o 
 -19   5  15      143.71       53.09    178.53 o 
 -17   5  15      382.54      171.53    154.95 o 
 -15   5  15      633.01      354.10    157.14 o 
 -13   5  15      443.67      407.23    145.63 o 
 -11   5  15      955.77      966.29    170.98 o 
  -9   5  15     1167.90     1053.80    175.13 o 
  -7   5  15     5927.41     5235.47    276.32 o 
  -5   5  15        4.70      -55.68    175.42 o 
  -3   5  15      761.03      611.17    153.39 o 
  -1   5  15    25041.45    26116.40    526.89 o 
   1   5  15    16166.88    15871.33    402.31 o 
   3   5  15     2370.21     1929.07    209.59 o 
   5   5  15      604.61      545.25    214.65 o 
   7   5  15     1439.15     1205.86    257.74 o 
   9   5  15     7050.82     7332.79    577.77 o 
  11   5  15     2360.37     1818.95    281.34 o 
  13   5  15     3865.94     3528.06    486.46 o 
  15   5  15     3375.15     2946.16    439.60 o 
 -30   6  15     7401.80     7272.13   1401.73 o 
 -28   6  15     6064.78     7405.99    941.81 o 
 -26   6  15      126.25     -150.47    448.59 o 
 -24   6  15      543.46      364.42    259.70 o 
 -22   6  15     9518.97     9197.35    552.53 o 
 -20   6  15     6402.42     6939.16    384.77 o 
 -18   6  15      611.55      881.04    239.25 o 
 -16   6  15      210.97      132.68    181.17 o 
 -14   6  15      284.41       79.35    197.72 o 
 -12   6  15     5309.86     4825.58    245.76 o 
 -10   6  15     2511.70     2019.08    262.33 o 
  -8   6  15      602.41      336.98    171.07 o 
  -6   6  15        0.96      -71.37    209.87 o 
  -4   6  15       71.65     -121.49    194.48 o 
  -2   6  15      898.33      734.70    199.22 o 
   0   6  15     5910.53     5569.07    285.52 o 
   2   6  15     2502.27     2762.98    236.22 o 
   4   6  15      587.27      575.73    195.31 o 
   6   6  15     2303.12     2703.04    290.76 o 
   8   6  15     3566.07     3061.19    333.22 o 
  10   6  15     2899.48     2362.61    471.56 o 
  12   6  15     2506.07     2804.78    333.10 o 
  14   6  15       11.51      249.78    399.06 o 
 -29   7  15     1555.47     2279.58    833.69 o 
 -27   7  15     2999.11     2604.98    647.80 o 
 -25   7  15      603.57      336.30    306.61 o 
 -23   7  15      288.82      164.20    262.97 o 
 -21   7  15       41.83     -118.93    237.46 o 
 -19   7  15       94.58      370.35    244.84 o 
 -17   7  15       28.74       65.73    210.00 o 
 -15   7  15     2273.91     1946.11    242.82 o 
 -13   7  15     1627.19      920.84    225.32 o 
 -11   7  15     1325.72      733.86    206.97 o 
  -9   7  15     4407.76     4321.54    330.99 o 
  -7   7  15        7.38       72.51    220.11 o 
  -5   7  15     2316.85     1960.15    247.11 o 
  -3   7  15        1.68      100.11    197.94 o 
  -1   7  15      186.04       86.02    208.43 o 
   1   7  15      159.73       86.33    265.41 o 
   3   7  15      936.39      793.52    271.73 o 
   5   7  15     2352.14     2584.95    323.95 o 
   7   7  15     3918.73     3498.59    398.09 o 
   9   7  15     1391.03     1415.91    309.26 o 
  11   7  15      459.46       68.58    377.98 o 
 -26   8  15      583.70     1445.83    647.71 o 
 -24   8  15      793.19     -129.59    362.11 o 
 -22   8  15     6879.34     6934.04    583.90 o 
 -20   8  15     2583.75     2944.95    347.22 o 
 -18   8  15        1.00      396.85    294.43 o 
 -16   8  15      384.57      496.18    238.23 o 
 -14   8  15     2549.04     1774.26    233.79 o 
 -12   8  15      134.70      152.16    238.56 o 
 -10   8  15      374.11      142.97    221.14 o 
  -8   8  15      354.52      485.38    228.96 o 
  -6   8  15       69.52      266.74    240.33 o 
  -4   8  15       14.74       25.27    236.50 o 
  -2   8  15       46.35      -38.40    287.33 o 
   0   8  15      806.06      177.68    287.98 o 
   2   8  15     1573.02     1570.47    317.49 o 
   4   8  15      236.31      498.98    401.73 o 
   6   8  15      366.62      236.14    337.21 o 
   8   8  15      710.78       51.28    310.88 o 
 -21   9  15      182.55      580.16    327.83 o 
 -19   9  15      273.87      727.24    356.48 o 
 -17   9  15     1875.28     1566.06    376.41 o 
 -15   9  15     1177.51      819.55    365.32 o 
 -13   9  15      255.68     -188.00    257.77 o 
 -11   9  15       20.98      492.28    301.56 o 
  -9   9  15      671.52      505.35    321.35 o 
  -7   9  15      132.16     -216.07    271.44 o 
  -5   9  15      552.05      658.28    272.31 o 
  -3   9  15       76.15      161.85    316.13 o 
  -1   9  15      184.49       53.88    279.63 o 
   1   9  15      181.64      495.70    341.07 o 
   3   9  15      311.77      337.63    326.29 o 
   5   9  15      521.23      551.12    364.08 o 
 -16  10  15      308.00      826.17    419.85 o 
 -14  10  15        8.88      697.22    373.50 o 
 -12  10  15      907.72     1379.56    511.89 o 
 -10  10  15      140.02      -42.53    448.97 o 
  -8  10  15       91.25     -366.41    389.11 o 
  -6  10  15       16.33       92.64    370.87 o 
  -4  10  15     2493.20     2916.96    400.08 o 
  -2  10  15     1923.13     1355.36    397.65 o 
 -36   0  16     3538.62     3099.73    822.76 o 
 -34   0  16    13912.62    12271.77   1013.82 o 
 -32   0  16    43071.70    50709.63   3218.25 o 
 -30   0  16    28561.19    28588.13   1226.77 o 
 -28   0  16      495.47      479.59    486.52 o 
 -26   0  16      675.77      209.82    412.35 o 
 -24   0  16     5635.13     6334.48   1515.19 o 
 -22   0  16    29588.99    32261.05   2436.26 o 
 -20   0  16    19823.82    21343.45   1326.39 o 
 -18   0  16     6501.63     6561.03    366.96 o 
 -16   0  16     6128.43     5681.99    565.07 o 
 -14   0  16     5058.33     4526.07    323.52 o 
 -12   0  16    32979.69    32741.13    887.73 o 
 -10   0  16     6520.11     6283.67    339.76 o 
  -8   0  16        7.95       -4.00    180.33 o 
  -6   0  16      736.18      605.39    354.90 o 
  -4   0  16     5477.24     4710.63    355.46 o 
  -2   0  16     1982.63     2084.75    327.98 o 
   0   0  16      219.05      196.33    177.48 o 
   2   0  16     1127.24      944.40    226.00 o 
   4   0  16     6051.51     5546.17    469.80 o 
   6   0  16     7785.47     7643.21    415.13 o 
   8   0  16     3813.98     4399.00    375.10 o 
  10   0  16     2273.56     2168.46    407.46 o 
  12   0  16      211.42      338.57    314.85 o 
  14   0  16     1488.35     1940.60    391.59 o 
  16   0  16     2748.34     3324.91    447.04 o 
  18   0  16      537.40      434.13    400.80 o 
 -35   1  16      905.91      931.39    537.58 o 
 -33   1  16     5124.64     4653.05    444.31 o 
 -31   1  16    10966.87    11548.80    572.75 o 
 -29   1  16     4485.67     4662.09    478.95 o 
 -27   1  16      784.07      953.07    269.81 o 
 -25   1  16     8045.55     8959.96    476.48 o 
 -23   1  16    23025.24    24036.65    675.37 o 
 -21   1  16     6334.58     6517.10    242.76 o 
 -19   1  16    15448.65    16751.68    507.67 o 
 -17   1  16     2924.11     2925.20    186.40 o 
 -15   1  16      910.73      804.35    147.32 o 
 -13   1  16     1619.19     1461.64    148.59 o 
 -11   1  16     2361.81     2248.76    193.91 o 
  -9   1  16      113.50      139.60    133.56 o 
  -7   1  16      138.50      240.86    130.04 o 
  -5   1  16     4108.69     3576.72    229.07 o 
  -3   1  16       34.04       37.54    138.95 o 
  -1   1  16     2423.71     2286.09    199.12 o 
   1   1  16     4622.02     4219.63    234.99 o 
   3   1  16     1211.29     1031.35    186.92 o 
   5   1  16      744.87      699.14    163.44 o 
   7   1  16     6475.18     6272.84    280.03 o 
   9   1  16     4408.01     4151.73    265.28 o 
  11   1  16       15.04      158.43    196.34 o 
  13   1  16     1497.10     1494.16    260.49 o 
  15   1  16     4093.51     4138.16    311.75 o 
  17   1  16     7111.72     8102.02    597.13 o 
 -34   2  16     1295.71     -102.19    593.41 o 
 -32   2  16    14877.63    16951.48   1536.83 o 
 -30   2  16     4470.23     4145.90    412.84 o 
 -28   2  16      394.86      166.16    297.59 o 
 -26   2  16      123.14     -136.38    355.91 o 
 -24   2  16     9866.26     8999.42   1022.75 o 
 -22   2  16    34957.63    37159.89   1218.73 o 
 -20   2  16    14810.51    14360.21    778.71 o 
 -18   2  16     1403.26     1270.12    182.20 o 
 -16   2  16      360.27      205.38    135.65 o 
 -14   2  16     2135.58     2132.09    173.08 o 
 -12   2  16    26860.53    27443.74    640.99 o 
 -10   2  16     2067.00     1769.40    173.81 o 
  -8   2  16      872.45      889.33    173.30 o 
  -6   2  16     2041.24     1725.64    189.32 o 
  -4   2  16       20.69       22.07    127.72 o 
  -2   2  16     5312.37     5059.62    245.57 o 
   0   2  16      302.89       93.79    145.58 o 
   2   2  16      970.55     1103.82    196.29 o 
   4   2  16      428.00      339.87    170.05 o 
   6   2  16       34.92      -34.85    161.23 o 
   8   2  16     1277.16      629.45    206.63 o 
  10   2  16     4993.28     4793.82    300.02 o 
  12   2  16       40.45       77.15    211.56 o 
  14   2  16     4320.35     4245.60    292.08 o 
  16   2  16     1253.65     1026.19    322.32 o 
 -35   3  16      138.15      165.43    439.28 o 
 -33   3  16     3131.41     3083.30    550.82 o 
 -31   3  16     2961.30     3156.55   1007.40 o 
 -29   3  16     1864.06     1818.32    387.22 o 
 -27   3  16     1699.94     1601.26    435.80 o 
 -25   3  16     2143.51     1755.70    417.49 o 
 -23   3  16       79.88      157.31    157.29 o 
 -21   3  16       31.52       89.80    165.48 o 
 -19   3  16       56.99      243.83    155.22 o 
 -17   3  16     1047.16      941.34    158.80 o 
 -15   3  16     1697.41     1271.24    160.59 o 
 -13   3  16     5441.50     5292.92    311.82 o 
 -11   3  16     5059.28     5188.51    468.95 o 
  -9   3  16       39.56      211.22    141.06 o 
  -7   3  16      180.43       29.88    143.65 o 
  -5   3  16     9731.53     9516.58    293.82 o 
  -3   3  16      215.86      395.08    146.33 o 
  -1   3  16      655.96      649.84    170.17 o 
   1   3  16      829.57      913.61    184.97 o 
   3   3  16     2338.38     1864.02    218.07 o 
   5   3  16       89.51      230.36    179.91 o 
   7   3  16     1007.16     1181.07    223.62 o 
   9   3  16     4281.25     4297.73    433.93 o 
  11   3  16       96.02       48.10    228.29 o 
  13   3  16     3412.41     3487.01    341.80 o 
  15   3  16     1107.31      742.40    358.19 o 
  17   3  16      572.86      645.50    316.08 o 
 -34   4  16      314.07     -448.24    714.90 o 
 -32   4  16      414.44     -243.69    596.72 o 
 -30   4  16       82.70      288.36    428.16 o 
 -28   4  16      475.51      577.49    326.65 o 
 -26   4  16      815.44      310.60    623.23 o 
 -24   4  16      495.21      426.05    374.78 o 
 -22   4  16      270.64      101.04    168.16 o 
 -20   4  16     2192.14     1747.44    264.78 o 
 -18   4  16      446.05      542.15    206.49 o 
 -16   4  16     2280.46     2255.51    190.17 o 
 -14   4  16      259.64       48.66    167.35 o 
 -12   4  16     2503.27     2249.71    196.07 o 
 -10   4  16      946.28      587.10    166.37 o 
  -8   4  16      509.59      277.33    168.44 o 
  -6   4  16     1824.19     1831.24    215.40 o 
  -4   4  16     2389.56     1986.25    211.81 o 
  -2   4  16      771.24      469.89    158.87 o 
   0   4  16       20.45       91.05    151.05 o 
   2   4  16     3838.58     3865.87    273.99 o 
   4   4  16       66.75      297.36    172.82 o 
   6   4  16      218.40      136.08    199.05 o 
   8   4  16     1494.62     1306.46    251.56 o 
  10   4  16       97.74      580.35    305.46 o 
  12   4  16       12.87     -135.07    260.49 o 
  14   4  16      308.53     -381.39    381.39 o 
  16   4  16      107.50      116.71    329.50 o 
 -31   5  16       34.39      -64.94    583.87 o 
 -29   5  16     2760.54     3942.93    663.61 o 
 -27   5  16     2133.43     1873.79    448.32 o 
 -25   5  16      399.30       20.88    348.10 o 
 -23   5  16     1399.36      592.63    217.93 o 
 -21   5  16     4595.16     4587.29    441.11 o 
 -19   5  16     2964.72     3112.90    259.78 o 
 -17   5  16      109.37       62.09    171.87 o 
 -15   5  16     1208.74     1373.77    201.45 o 
 -13   5  16       61.51     -164.12    164.12 o 
 -11   5  16     1206.83     1091.03    191.80 o 
  -9   5  16     9258.52     9103.13    341.13 o 
  -7   5  16     2320.89     2238.15    233.90 o 
  -5   5  16     2041.14     2252.05    238.81 o 
  -3   5  16      486.60      420.56    214.55 o 
  -1   5  16     2844.68     3184.25    236.17 o 
   1   5  16     2272.81     2384.87    235.20 o 
   3   5  16     1094.89     1026.92    221.56 o 
   5   5  16       69.12      216.07    206.75 o 
   7   5  16       32.29     -279.88    279.88 o 
   9   5  16       10.91      -91.89    284.61 o 
  11   5  16     1401.46      878.91    321.00 o 
  13   5  16      439.12      399.21    313.29 o 
 -30   6  16     3721.89     3946.34    836.65 o 
 -28   6  16     2562.66     3029.11    657.95 o 
 -26   6  16     1688.29      619.09    544.27 o 
 -24   6  16     2342.84     2547.91    339.49 o 
 -22   6  16    16870.73    18032.89    711.78 o 
 -20   6  16    10083.06     9883.72    383.32 o 
 -18   6  16       31.83      154.58    205.46 o 
 -16   6  16      885.08      869.73    240.71 o 
 -14   6  16     1317.89     1479.85    214.96 o 
 -12   6  16    12466.71    12943.58    477.97 o 
 -10   6  16     2116.85     2098.66    255.61 o 
  -8   6  16      854.97      814.54    220.35 o 
  -6   6  16     2104.10     2163.97    248.22 o 
  -4   6  16       61.25      -33.03    209.96 o 
  -2   6  16     4224.55     3913.40    296.74 o 
   0   6  16      187.08       52.11    249.69 o 
   2   6  16      748.31      653.70    272.27 o 
   4   6  16      983.77     1092.66    288.58 o 
   6   6  16      461.28      340.76    284.51 o 
   8   6  16      385.97      833.40    285.19 o 
  10   6  16      720.76      527.33    375.00 o 
  12   6  16       15.87      757.91    355.85 o 
 -27   7  16     3058.94     3689.91   1010.13 o 
 -25   7  16     3019.99     3788.31    628.04 o 
 -23   7  16    16883.21    17364.84    926.56 o 
 -21   7  16    12290.85    12490.66    456.85 o 
 -19   7  16    15963.44    17682.91    548.95 o 
 -17   7  16     1409.80     1782.04    265.93 o 
 -15   7  16     3868.17     4094.25    303.21 o 
 -13   7  16    10284.13    10243.46    403.79 o 
 -11   7  16    16645.50    16661.52    486.41 o 
  -9   7  16     5461.42     4969.79    318.30 o 
  -7   7  16      877.87      780.38    255.74 o 
  -5   7  16     9142.12     9323.69    383.17 o 
  -3   7  16      237.49      310.93    215.51 o 
  -1   7  16       13.42      -12.71    275.70 o 
   1   7  16      536.44      623.34    318.31 o 
   3   7  16       39.84        6.46    290.57 o 
   5   7  16        5.25       22.73    305.12 o 
   7   7  16     2271.72     2264.56    378.50 o 
   9   7  16      946.41     1006.18    367.46 o 
 -24   8  16      943.27     1337.78    477.09 o 
 -22   8  16     7474.68     8741.33    504.22 o 
 -20   8  16     6372.38     7668.51    464.66 o 
 -18   8  16      983.88      796.63    306.82 o 
 -16   8  16       37.73      -41.99    296.38 o 
 -14   8  16     4024.70     4380.96    339.81 o 
 -12   8  16    11843.34    12881.46    730.34 o 
 -10   8  16     4103.51     3816.30    330.04 o 
  -8   8  16      186.80      201.93    256.71 o 
  -6   8  16     2358.40     2646.80    447.74 o 
  -4   8  16     1226.85     1389.05    319.01 o 
  -2   8  16     1208.19      887.69    290.28 o 
   0   8  16      152.18     -203.84    282.37 o 
   2   8  16      146.07      141.09    369.12 o 
   4   8  16     3849.26     3505.32    446.53 o 
   6   8  16     1898.23     2033.43    396.42 o 
 -21   9  16    13324.43    13959.95    650.39 o 
 -19   9  16     8513.91     9276.54    590.63 o 
 -17   9  16       63.99      371.55    477.17 o 
 -15   9  16     4243.47     5150.80    569.93 o 
 -13   9  16     3155.56     2628.12    334.08 o 
 -11   9  16     2116.29     1784.29    308.99 o 
  -9   9  16     2892.23     2443.75    439.85 o 
  -7   9  16        6.61      -78.39    457.82 o 
  -5   9  16      204.84     -232.54    394.37 o 
  -3   9  16        5.78        9.29    396.04 o 
  -1   9  16      398.59     -141.61    344.51 o 
   1   9  16      266.13      671.91    425.45 o 
 -10  10  16      236.17      181.69    324.09 o 
  -8  10  16        1.86      499.60    369.32 o 
 -35   1  17        7.12      197.17    443.14 o 
 -33   1  17      897.14      796.24    434.42 o 
 -31   1  17     7478.78     7523.54    712.44 o 
 -29   1  17     3709.25     3510.36    422.74 o 
 -27   1  17     1242.52     1449.94    313.80 o 
 -25   1  17      245.88       30.05    271.83 o 
 -23   1  17     1768.45     1617.70    269.80 o 
 -21   1  17     2803.40     2830.78    215.15 o 
 -19   1  17     5200.34     5392.20    276.15 o 
 -17   1  17        0.52     -161.71    161.71 o 
 -15   1  17     5122.48     5090.17    241.65 o 
 -13   1  17     8946.52     7978.78    431.75 o 
 -11   1  17    18845.51    18166.90    496.84 o 
  -9   1  17     2046.97     1909.68    201.16 o 
  -7   1  17     2748.50     2645.89    237.28 o 
  -5   1  17     8179.57     8247.11    322.26 o 
  -3   1  17     2032.70     1349.02    191.80 o 
  -1   1  17       19.98       48.02    201.31 o 
   1   1  17     1191.22      955.97    194.10 o 
   3   1  17       60.86      -15.16    185.53 o 
   5   1  17      908.81      347.58    200.14 o 
   7   1  17       80.66      189.26    170.01 o 
   9   1  17     1600.48     1344.85    223.86 o 
  11   1  17        3.96     -169.99    258.29 o 
  13   1  17      354.19      496.57    261.30 o 
  15   1  17        2.72     -323.58    323.58 o 
 -34   2  17     1854.33     1245.22    467.33 o 
 -32   2  17     3634.97     3751.03    607.04 o 
 -30   2  17     7118.99     7192.99    602.44 o 
 -28   2  17     4259.23     3468.06    415.03 o 
 -26   2  17       41.54     -335.65    379.13 o 
 -24   2  17     7938.83     7229.83    460.83 o 
 -22   2  17    10672.59    11357.26    388.14 o 
 -20   2  17     3219.77     3505.00    259.26 o 
 -18   2  17      220.14       92.57    172.07 o 
 -16   2  17     5450.49     5026.13    231.39 o 
 -14   2  17    20937.00    20877.74    663.79 o 
 -12   2  17    10115.04    10633.13    337.82 o 
 -10   2  17     7590.96     7186.13    294.49 o 
  -8   2  17     1441.08      962.70    188.72 o 
  -6   2  17     2561.91     1872.11    284.17 o 
  -4   2  17    10144.00     9211.21    305.05 o 
  -2   2  17     1249.06      893.54    182.07 o 
   0   2  17       21.11     -164.36    176.24 o 
   2   2  17     1036.30      588.72    191.11 o 
   4   2  17      259.32      659.61    185.93 o 
   6   2  17     2324.49     1794.81    219.67 o 
   8   2  17      146.51     -204.63    213.47 o 
  10   2  17      126.10       43.27    223.44 o 
  12   2  17      447.08      210.39    281.47 o 
  14   2  17       94.29      207.65    335.03 o 
  16   2  17      174.15       32.53    347.23 o 
 -33   3  17     6754.05     7379.81    634.46 o 
 -31   3  17    12157.29    11548.67   2033.66 o 
 -29   3  17     8561.00     8448.36    737.02 o 
 -27   3  17     1743.21      950.20    310.84 o 
 -25   3  17    13282.46    13818.76   1185.62 o 
 -23   3  17    28233.69    28321.26   1162.52 o 
 -21   3  17    52557.65    57535.63   1714.03 o 
 -19   3  17     5770.86     5943.79    307.43 o 
 -17   3  17      732.09      712.30    213.53 o 
 -15   3  17     5721.18     6144.03    248.52 o 
 -13   3  17    35718.66    38669.64    976.70 o 
 -11   3  17    21358.72    22049.02    679.87 o 
  -9   3  17     4908.96     4685.74    274.53 o 
  -7   3  17     2620.23     2205.68    211.88 o 
  -5   3  17     3407.95     3220.64    266.78 o 
  -3   3  17     6684.17     6514.10    265.86 o 
  -1   3  17    22612.75    21893.21    493.56 o 
   1   3  17      542.29      589.99    196.54 o 
   3   3  17     4999.32     5037.26    297.12 o 
   5   3  17      419.58       33.83    205.25 o 
   7   3  17      800.19      537.34    232.12 o 
   9   3  17      580.84      540.27    259.23 o 
  11   3  17       19.92     -119.28    252.26 o 
  13   3  17      408.45      510.87    346.71 o 
  15   3  17     1175.19     1117.98    391.91 o 
 -32   4  17    10437.56    10293.46    717.48 o 
 -30   4  17     5344.41     5399.09    832.06 o 
 -28   4  17     9712.92     9946.10    715.76 o 
 -26   4  17     1611.52     1515.03    392.69 o 
 -24   4  17    25984.44    25872.47   1224.85 o 
 -22   4  17    36011.39    39737.03   1221.37 o 
 -20   4  17    13677.82    14731.21    658.39 o 
 -18   4  17     1485.30     1758.62    238.96 o 
 -16   4  17     3728.47     3643.24    319.72 o 
 -14   4  17    42450.41    44827.21   1215.42 o 
 -12   4  17    53004.60    54013.75    960.68 o 
 -10   4  17    12535.88    12733.41    391.59 o 
  -8   4  17     8460.67     8280.00    343.40 o 
  -6   4  17     2142.86     2009.54    209.76 o 
  -4   4  17    19578.18    19883.63    520.88 o 
  -2   4  17    14837.30    14171.01    448.32 o 
   0   4  17      219.63      197.95    167.63 o 
   2   4  17       13.62      -76.32    194.19 o 
   4   4  17     2992.50     3148.31    257.05 o 
   6   4  17     7451.89     7326.89    334.55 o 
   8   4  17      735.61      571.81    268.54 o 
  10   4  17       94.16     -205.05    286.49 o 
  12   4  17     1434.75     1256.77    338.37 o 
  14   4  17        1.65      566.32    392.57 o 
 -31   5  17     4939.52     6383.70   1383.43 o 
 -29   5  17     3372.94     3100.55    530.18 o 
 -27   5  17        4.49     -392.87    392.87 o 
 -25   5  17     3877.09     3802.79    457.69 o 
 -23   5  17    23275.74    24298.13    729.15 o 
 -21   5  17    25395.85    27125.51    644.73 o 
 -19   5  17     2748.52     3047.74    310.14 o 
 -17   5  17      200.23       52.34    212.08 o 
 -15   5  17     5748.78     6407.41    460.90 o 
 -13   5  17    32160.02    34519.34    718.86 o 
 -11   5  17    15167.96    14619.01    420.87 o 
  -9   5  17      371.53      376.90    188.24 o 
  -7   5  17      501.55      169.28    237.89 o 
  -5   5  17     1166.34      936.97    209.55 o 
  -3   5  17     9295.10     8913.23    469.93 o 
  -1   5  17    24949.10    26619.98    713.33 o 
   1   5  17      115.93     -219.13    219.13 o 
   3   5  17     2691.06     3307.10    309.82 o 
   5   5  17     2531.80     2586.18    287.80 o 
   7   5  17      572.23      -52.78    312.16 o 
   9   5  17      689.84      623.69    329.53 o 
  11   5  17     1015.27      970.30    379.00 o 
 -30   6  17     1740.90     1534.18   1792.12 o 
 -28   6  17      405.13      903.43    576.17 o 
 -26   6  17     1347.14     1271.21    480.90 o 
 -24   6  17    10866.09    10764.44    540.93 o 
 -22   6  17    27584.64    32170.25    905.69 o 
 -20   6  17    10235.72    11153.90    466.13 o 
 -18   6  17     3681.31     4272.76    324.60 o 
 -16   6  17      308.48      444.37    218.54 o 
 -14   6  17    10658.13     9947.43    408.44 o 
 -12   6  17    14701.41    14606.86    463.42 o 
 -10   6  17     5168.86     5485.92    307.14 o 
  -8   6  17      981.97      751.62    252.36 o 
  -6   6  17     1489.77     1866.57    267.34 o 
  -4   6  17     4120.82     4477.65    330.80 o 
  -2   6  17     9047.49     8452.44    425.01 o 
   0   6  17     1752.06     1414.45    272.17 o 
   2   6  17       12.83       76.58    301.81 o 
   4   6  17      870.44      707.67    336.46 o 
   6   6  17     2595.52     2887.84    353.38 o 
   8   6  17      538.43      311.89    289.37 o 
  10   6  17      213.73      451.71    362.58 o 
 -27   7  17      722.86     -157.65    753.47 o 
 -25   7  17      401.57     1032.63    678.74 o 
 -23   7  17       79.03     -266.01    266.01 o 
 -21   7  17     1159.88     1366.39    320.37 o 
 -19   7  17      775.18     1046.94    262.46 o 
 -17   7  17      237.21      428.95    282.59 o 
 -15   7  17       65.25     -229.03    297.46 o 
 -13   7  17     1308.87     1084.25    235.27 o 
 -11   7  17      521.78      298.55    255.57 o 
  -9   7  17       85.45      249.14    271.72 o 
  -7   7  17       19.98     -241.90    241.90 o 
  -5   7  17     1685.18     1482.79    301.00 o 
  -3   7  17     2841.12     2353.34    291.70 o 
  -1   7  17       89.54      657.84    338.06 o 
   1   7  17     1143.53      943.71    328.96 o 
   3   7  17     1378.40      739.68    342.69 o 
   5   7  17     1585.58     1065.39    381.64 o 
   7   7  17     1128.00      401.27    555.46 o 
 -24   8  17      103.25     -301.09    353.78 o 
 -22   8  17     1380.02     1632.10    372.50 o 
 -20   8  17     2064.79     2222.00    517.82 o 
 -18   8  17      170.46     -147.07    351.81 o 
 -16   8  17      104.35      -59.23    317.64 o 
 -14   8  17        2.65      498.44    304.87 o 
 -12   8  17      195.23      146.58    463.74 o 
 -10   8  17      773.22      683.71    316.15 o 
  -8   8  17     1280.64      949.47    281.74 o 
  -6   8  17      134.33      535.32    306.84 o 
  -4   8  17      484.06      324.59    373.28 o 
  -2   8  17     4535.61     4438.44    408.30 o 
   0   8  17     2094.13     1267.06    341.01 o 
   2   8  17      903.48      865.91    368.45 o 
   4   8  17      582.92      265.74    368.50 o 
 -17   9  17      123.36        2.65    383.85 o 
 -15   9  17      266.59      386.28    373.20 o 
 -13   9  17      396.90      306.12    325.59 o 
 -11   9  17     3869.66     4053.96    415.16 o 
  -9   9  17       18.49       32.22    353.06 o 
  -7   9  17     1368.96     1034.28    361.31 o 
  -5   9  17      148.18     -510.34    510.34 o 
  -3   9  17      189.39       80.31    376.22 o 
  -1   9  17      565.34      806.50    370.88 o 
 -34   0  18      273.28     1373.62   1208.98 o 
 -32   0  18     3080.34     3182.82    799.69 o 
 -30   0  18    12796.88    13687.99   1180.92 o 
 -28   0  18     4130.80     3165.76    539.44 o 
 -26   0  18     5117.54     5542.83    599.05 o 
 -24   0  18    17301.53    17608.02   1166.28 o 
 -22   0  18     9818.71    11110.92    472.49 o 
 -20   0  18    12949.57    15228.07   1418.89 o 
 -18   0  18      227.66      817.74    389.17 o 
 -16   0  18    60606.63    66937.11   1960.40 o 
 -14   0  18    59122.36    58254.66   1837.04 o 
 -12   0  18    81681.07    84332.05   2993.09 o 
 -10   0  18    58372.47    61651.57   1459.27 o 
  -8   0  18      850.03      843.55    248.64 o 
  -6   0  18    23326.91    23301.28    958.67 o 
  -4   0  18    13396.85    13569.47    590.30 o 
  -2   0  18    12451.16    12451.48    557.86 o 
   0   0  18    13040.47    14165.29    750.13 o 
   2   0  18     1376.55     1075.92    364.63 o 
   4   0  18     4947.83     3518.65    391.17 o 
   6   0  18     5435.70     5904.46    435.64 o 
   8   0  18     8264.09     8639.39    484.26 o 
  10   0  18     1882.90     1267.23    360.16 o 
  12   0  18     4925.06     4614.02    477.48 o 
  14   0  18     2429.58     1863.67    438.94 o 
 -33   1  18     4750.79     5588.09    583.01 o 
 -31   1  18     5733.64     6451.00    674.41 o 
 -29   1  18     1308.14      783.81    344.57 o 
 -27   1  18      384.96      204.81    320.01 o 
 -25   1  18      347.07       58.31    314.75 o 
 -23   1  18    14618.74    16185.68    725.45 o 
 -21   1  18     5711.46     5407.92    272.56 o 
 -19   1  18      514.69      373.08    177.59 o 
 -17   1  18      525.66      353.18    244.42 o 
 -15   1  18    15935.69    17502.12    525.19 o 
 -13   1  18    24451.84    25746.64    552.66 o 
 -11   1  18     8582.57     8608.29    336.25 o 
  -9   1  18     3460.30     3321.80    251.51 o 
  -7   1  18     5799.68     5273.28    299.12 o 
  -5   1  18    13073.98    12959.08    399.14 o 
  -3   1  18    42580.13    46528.74    969.86 o 
  -1   1  18     8706.88     8453.00    328.06 o 
   1   1  18       84.98      -25.53    194.36 o 
   3   1  18       64.39       54.54    184.13 o 
   5   1  18     6947.65     7283.81    335.69 o 
   7   1  18    10741.69    11041.96    385.88 o 
   9   1  18      365.56      158.58    242.72 o 
  11   1  18     2218.11     2184.75    382.48 o 
  13   1  18      539.58      308.10    294.18 o 
 -34   2  18      778.31     1382.62    649.33 o 
 -32   2  18      342.21       30.57    548.95 o 
 -30   2  18     4244.94     4688.31    566.12 o 
 -28   2  18      165.00      684.38    446.66 o 
 -26   2  18     4400.72     3879.89    441.90 o 
 -24   2  18     3686.14     3441.28    640.31 o 
 -22   2  18     5493.62     5537.38    288.20 o 
 -20   2  18     5429.90     5716.14    321.52 o 
 -18   2  18     1531.44     1203.33    216.40 o 
 -16   2  18     9003.49     9305.65    326.14 o 
 -14   2  18     7608.80     7058.03    273.88 o 
 -12   2  18    16939.18    18150.03    651.27 o 
 -10   2  18     7255.84     7019.40    306.54 o 
  -8   2  18      923.40     1365.01    205.32 o 
  -6   2  18     6779.69     7257.97    340.20 o 
  -4   2  18    10398.53     9640.05    424.09 o 
  -2   2  18    16673.27    16489.18    413.26 o 
   0   2  18     9499.99     9797.35    356.20 o 
   2   2  18      102.85      130.88    216.00 o 
   4   2  18     5589.92     5977.71    310.63 o 
   6   2  18     1032.12     1358.12    261.30 o 
   8   2  18     4232.37     3704.74    319.87 o 
  10   2  18     1704.49     2099.12    312.97 o 
  12   2  18      665.12      417.04    279.10 o 
  14   2  18       12.42       64.99    349.22 o 
 -33   3  18      126.92      140.11    438.25 o 
 -31   3  18      634.51      843.81    451.03 o 
 -29   3  18      566.60      552.56    468.23 o 
 -27   3  18     1996.26     1658.56    390.23 o 
 -25   3  18      696.92       46.72    632.69 o 
 -23   3  18     8695.05     9184.47    394.88 o 
 -21   3  18      701.39      505.59    210.82 o 
 -19   3  18      325.22       42.71    303.65 o 
 -17   3  18       14.29        5.76    196.54 o 
 -15   3  18     4595.43     4589.60    247.88 o 
 -13   3  18    10755.64    10594.73    457.67 o 
 -11   3  18     2484.93     1965.72    225.17 o 
  -9   3  18      253.52      280.36    205.05 o 
  -7   3  18      286.15      239.82    196.21 o 
  -5   3  18       65.56       32.30    174.46 o 
  -3   3  18     3346.98     3277.54    274.40 o 
  -1   3  18      513.33      510.20    205.75 o 
   1   3  18     7772.06     8188.28    320.31 o 
   3   3  18      152.71      418.11    216.26 o 
   5   3  18       60.71       21.96    233.98 o 
   7   3  18     1850.25     1656.40    272.37 o 
   9   3  18     2181.91     2284.49    295.51 o 
  11   3  18      233.99      742.35    394.09 o 
  13   3  18      133.41     -136.16    372.96 o 
 -32   4  18       25.21      283.72    427.95 o 
 -30   4  18       14.89       66.91    453.03 o 
 -28   4  18      288.90      -87.17    464.88 o 
 -26   4  18        7.08     -540.32    611.01 o 
 -24   4  18      844.59      574.92    530.60 o 
 -22   4  18      146.44      222.91    193.36 o 
 -20   4  18     1448.91     1856.29    322.02 o 
 -18   4  18       44.08        4.30    205.22 o 
 -16   4  18      686.80      935.59    207.17 o 
 -14   4  18      839.29      798.90    183.53 o 
 -12   4  18        8.35     -209.55    240.78 o 
 -10   4  18       20.46      -13.90    173.84 o 
  -8   4  18      569.28      106.44    173.31 o 
  -6   4  18     1054.45      602.29    235.88 o 
  -4   4  18     2711.12     2554.09    259.10 o 
  -2   4  18        2.36      203.76    273.88 o 
   0   4  18      932.01      440.83    256.13 o 
   2   4  18      119.80       85.04    210.62 o 
   4   4  18     1603.42     1476.95    254.27 o 
   6   4  18       25.96     -272.63    272.63 o 
   8   4  18     1525.78     1813.99    353.16 o 
  10   4  18        0.61      210.03    295.41 o 
  12   4  18     1103.15     1536.01    359.60 o 
 -29   5  18       93.70     -225.98    407.00 o 
 -27   5  18     1254.65      910.79    497.54 o 
 -25   5  18      571.06      803.54    468.18 o 
 -23   5  18     5139.48     4704.54    403.28 o 
 -21   5  18     3458.23     2742.88    274.73 o 
 -19   5  18      429.28      680.90    267.09 o 
 -17   5  18     1406.58     1434.80    229.89 o 
 -15   5  18     4928.10     4758.65    343.56 o 
 -13   5  18     8545.51     7644.86    427.37 o 
 -11   5  18       29.83        6.38    251.65 o 
  -9   5  18       40.73      -83.57    191.31 o 
  -7   5  18      905.44      871.76    230.80 o 
  -5   5  18     4649.85     4661.74    327.21 o 
  -3   5  18     7069.15     6047.83    372.44 o 
  -1   5  18      463.12      761.08    271.04 o 
   1   5  18     1646.46      858.13    264.80 o 
   3   5  18     2682.25     2666.82    301.50 o 
   5   5  18     1196.53     1221.08    332.80 o 
   7   5  18       53.37      346.54    308.59 o 
   9   5  18      505.78       34.67    355.61 o 
 -28   6  18        9.00       -4.86    698.10 o 
 -26   6  18     3596.14     3996.42   1143.33 o 
 -24   6  18     4491.57     4023.62    424.72 o 
 -22   6  18     8644.28     8870.07    419.58 o 
 -20   6  18     6530.84     6690.44    704.42 o 
 -18   6  18      523.68      434.37    262.24 o 
 -16   6  18     3724.81     3717.63    399.72 o 
 -14   6  18     9053.95     9604.68    408.60 o 
 -12   6  18     7554.46     6967.65    351.90 o 
 -10   6  18     1205.22      779.06    220.13 o 
  -8   6  18      623.63      748.54    239.79 o 
  -6   6  18     6535.93     6215.87    371.91 o 
  -4   6  18    10519.80    10595.15    519.00 o 
  -2   6  18     7795.90     7360.29    374.22 o 
   0   6  18     1079.79     1081.22    271.62 o 
   2   6  18     2381.50     2319.55    360.93 o 
   4   6  18    10053.70    10671.72    590.06 o 
   6   6  18     1203.91     1005.61    342.59 o 
   8   6  18      602.13      332.25    366.51 o 
 -25   7  18     3713.07     3795.15    792.94 o 
 -23   7  18    19001.21    20771.35    697.80 o 
 -21   7  18     9018.66    10085.90    471.45 o 
 -19   7  18     2644.32     1873.62    370.14 o 
 -17   7  18       62.52      667.64    341.36 o 
 -15   7  18    11873.27    12904.12    507.39 o 
 -13   7  18    25616.35    27252.34    658.14 o 
 -11   7  18    11854.55    11975.02    586.50 o 
  -9   7  18      316.23      433.80    312.94 o 
  -7   7  18     1336.07     1542.88    274.48 o 
  -5   7  18    13524.53    14292.43    508.80 o 
  -3   7  18    25710.24    26454.86    780.16 o 
  -1   7  18     4855.88     3859.49    427.55 o 
   1   7  18       54.33     -248.37    312.40 o 
   3   7  18      450.13      227.34    379.26 o 
   5   7  18     3889.70     4069.31    462.52 o 
 -20   8  18     1440.07     2006.06    423.47 o 
 -18   8  18      449.33      496.20    384.14 o 
 -16   8  18     6826.31     8022.49    843.10 o 
 -14   8  18    16267.59    15639.12    592.64 o 
 -12   8  18    16508.33    16055.37    535.76 o 
 -10   8  18     6912.72     6858.49    428.88 o 
  -8   8  18        5.07      740.89    352.40 o 
  -6   8  18     9446.65    10487.89    533.44 o 
  -4   8  18    11956.62    11809.71    550.27 o 
  -2   8  18     3722.06     3256.79    464.83 o 
   0   8  18      142.85     -261.47    355.23 o 
 -13   9  18    17988.20    20227.04    803.34 o 
 -11   9  18     8918.70     9419.27    632.50 o 
  -9   9  18     2916.04     2518.60    426.32 o 
  -7   9  18      228.82     -190.87    424.57 o 
 -33   1  19       36.84     -407.63    407.63 o 
 -31   1  19      133.41     -442.26    442.26 o 
 -29   1  19      623.73      767.97    435.41 o 
 -27   1  19       91.58      -18.26    267.31 o 
 -25   1  19     6843.07     6969.28    535.62 o 
 -23   1  19     1734.64     1566.63    426.78 o 
 -21   1  19      341.01      261.49    189.03 o 
 -19   1  19      300.22      503.38    207.34 o 
 -17   1  19     6689.44     6248.32    323.13 o 
 -15   1  19     3821.09     3483.50    249.21 o 
 -13   1  19     2190.07     1867.82    225.06 o 
 -11   1  19     5438.65     4930.48    342.17 o 
  -9   1  19      588.02      685.84    209.84 o 
  -7   1  19      343.61      496.73    190.61 o 
  -5   1  19     2688.52     2646.36    306.98 o 
  -3   1  19     1958.20     1609.35    268.12 o 
  -1   1  19       19.59     -125.51    236.97 o 
   1   1  19       86.82      -45.85    197.56 o 
   3   1  19     2008.88     1963.58    266.84 o 
   5   1  19     3589.27     3532.05    288.67 o 
   7   1  19     1425.38     1428.39    273.75 o 
   9   1  19      815.71      831.13    291.88 o 
  11   1  19      138.40     -386.27    386.27 o 
 -32   2  19       21.46     -196.56    508.71 o 
 -30   2  19      125.54      142.81    369.12 o 
 -28   2  19      683.05      416.15    464.01 o 
 -26   2  19      641.93      178.24    332.69 o 
 -24   2  19     2783.03     2666.25    456.49 o 
 -22   2  19     9837.30    10412.43    487.38 o 
 -20   2  19     2742.60     2848.28    262.65 o 
 -18   2  19      851.44     1007.98    226.93 o 
 -16   2  19     1798.20     1441.41    221.09 o 
 -14   2  19     7787.91     8292.02    331.20 o 
 -12   2  19     9532.36    10059.12    435.56 o 
 -10   2  19      587.95      480.37    172.70 o 
  -8   2  19     3304.57     3100.77    277.70 o 
  -6   2  19     7450.40     7205.98    348.51 o 
  -4   2  19    11702.31    11862.52    422.20 o 
  -2   2  19     7659.67     7145.07    388.67 o 
   0   2  19       84.42      150.12    222.51 o 
   2   2  19    10820.64    10684.11    370.95 o 
   4   2  19    12740.13    14259.28    452.45 o 
   6   2  19     9291.65     9199.19    399.75 o 
   8   2  19     1778.45     1780.91    309.78 o 
  10   2  19      475.86     1031.86    361.17 o 
  12   2  19     2174.94     2186.46    369.68 o 
 -31   3  19      324.92       82.05    591.41 o 
 -29   3  19      167.10     -186.08    488.74 o 
 -27   3  19      163.37      394.76    416.12 o 
 -25   3  19     3123.47     2477.39    431.53 o 
 -23   3  19     6474.50     6373.69    428.42 o 
 -21   3  19     4539.72     4670.45    280.19 o 
 -19   3  19     7302.14     8083.29    375.00 o 
 -17   3  19     2312.36     2256.43    251.12 o 
 -15   3  19    22572.88    24054.09   1158.68 o 
 -13   3  19    10904.84     9739.69    355.37 o 
 -11   3  19     4693.36     4374.25    272.31 o 
  -9   3  19     1212.47      631.41    218.58 o 
  -7   3  19    13430.73    14156.52    451.58 o 
  -5   3  19    53172.39    56126.66   1280.48 o 
  -3   3  19    24699.97    25402.54    623.42 o 
  -1   3  19     8923.53     9441.18    400.50 o 
   1   3  19       14.74      306.19    263.30 o 
   3   3  19    11381.33    11479.08    389.89 o 
   5   3  19    14038.20    14024.97    452.83 o 
   7   3  19     5984.93     6477.87    399.72 o 
   9   3  19     1019.12     1272.42    456.00 o 
  11   3  19      121.73     -175.20    356.46 o 
 -30   4  19       67.65     1138.40    479.85 o 
 -28   4  19     3803.41     3231.31    510.67 o 
 -26   4  19      210.58      347.19    395.80 o 
 -24   4  19      241.28      125.43    348.28 o 
 -22   4  19     8264.75     9546.87    395.78 o 
 -20   4  19     2405.18     2333.44    260.42 o 
 -18   4  19      642.32      535.40    252.77 o 
 -16   4  19     3342.68     3219.93    296.34 o 
 -14   4  19    16935.39    18261.77    521.39 o 
 -12   4  19    26821.16    27778.94    629.55 o 
 -10   4  19      287.21      104.75    195.14 o 
  -8   4  19      971.25     1201.25    246.08 o 
  -6   4  19    11580.33    11198.97    432.94 o 
  -4   4  19    29814.91    31550.17    702.36 o 
  -2   4  19    21753.00    23506.11    619.42 o 
   0   4  19      141.85     -182.15    239.15 o 
   2   4  19    10736.97    10993.04    442.53 o 
   4   4  19     6166.28     6741.50    426.97 o 
   6   4  19    13692.43    15748.58    531.92 o 
   8   4  19    15808.50    16786.02    629.15 o 
  10   4  19      105.55       78.11    316.61 o 
 -29   5  19       44.38     -535.66    535.66 o 
 -27   5  19      636.29     -432.77    432.77 o 
 -25   5  19      871.73     1388.70    553.15 o 
 -23   5  19     2377.60     2286.44    387.04 o 
 -21   5  19     3316.74     4077.88    327.74 o 
 -19   5  19     7582.68     7950.10    398.15 o 
 -17   5  19     2164.53     2283.08    331.43 o 
 -15   5  19     4531.16     5151.65    342.84 o 
 -13   5  19     4308.88     4052.38    312.58 o 
 -11   5  19     1495.28     1655.06    331.35 o 
  -9   5  19     1189.29      890.93    295.29 o 
  -7   5  19     8100.42     8184.46    378.29 o 
  -5   5  19    29085.08    31259.32    722.35 o 
  -3   5  19    17290.50    16475.85    510.85 o 
  -1   5  19     3404.53     3158.87    302.65 o 
   1   5  19      738.76      464.65    335.70 o 
   3   5  19     6359.87     6612.67    481.69 o 
   5   5  19    13597.00    14070.63    596.58 o 
   7   5  19     9249.12    10017.99    771.71 o 
 -26   6  19      104.08     -426.08    426.08 o 
 -24   6  19      792.89      988.57    332.80 o 
 -22   6  19     3905.91     3745.31    482.13 o 
 -20   6  19     1740.87     1639.80    380.64 o 
 -18   6  19      527.82      311.30    305.46 o 
 -16   6  19     7767.47     7475.50    449.56 o 
 -14   6  19    12956.99    12480.84    509.13 o 
 -12   6  19    15513.11    15723.21    506.36 o 
 -10   6  19      247.03     -149.70    250.39 o 
  -8   6  19     1498.13     1280.77    277.79 o 
  -6   6  19     9708.04     9922.76    442.17 o 
  -4   6  19    16426.38    17364.05    566.82 o 
  -2   6  19    12776.28    13991.08    538.72 o 
   0   6  19     1090.51      816.27    328.74 o 
   2   6  19      203.05       32.07    347.33 o 
   4   6  19     2054.78     1804.02    416.35 o 
   6   6  19     5068.93     4864.38    468.20 o 
 -23   7  19      519.93      416.94    281.20 o 
 -21   7  19      761.36      343.18    354.22 o 
 -19   7  19      335.97      260.99    300.01 o 
 -17   7  19     2131.04     2566.01    537.77 o 
 -15   7  19     3851.11     3921.58    413.61 o 
 -13   7  19     4467.17     3292.13    354.00 o 
 -11   7  19     1102.54      902.09    311.84 o 
  -9   7  19      234.71      444.86    296.45 o 
  -7   7  19     2351.45     1367.58    358.15 o 
  -5   7  19     1345.76     1609.92    331.03 o 
  -3   7  19       27.92     -191.05    342.07 o 
  -1   7  19      146.26      171.83    420.14 o 
   1   7  19     2889.95     2557.78    416.05 o 
 -18   8  19     1814.09     1757.23    415.89 o 
 -16   8  19        3.60      230.43    311.63 o 
 -14   8  19      790.90      549.91    382.20 o 
 -12   8  19       48.29     -277.60    277.60 o 
 -10   8  19      259.78      434.48    411.48 o 
  -8   8  19       32.68     -389.24    389.24 o 
  -6   8  19     1251.99      698.92    364.04 o 
  -4   8  19       92.55     -200.62    354.47 o 
 -32   0  20      662.83      454.20    775.86 o 
 -30   0  20        4.13     -559.65    677.93 o 
 -28   0  20     1955.69     2016.14    572.73 o 
 -26   0  20     2750.67     1877.62    605.77 o 
 -24   0  20       78.00     -515.77    515.77 o 
 -22   0  20     2912.70     3327.94    603.88 o 
 -20   0  20    18790.37    20604.64    923.32 o 
 -18   0  20      769.49      769.84    362.30 o 
 -16   0  20       64.24     -274.20    309.51 o 
 -14   0  20     1565.34      924.18    274.42 o 
 -12   0  20     3136.93     2687.74    372.14 o 
 -10   0  20     6429.66     7013.43    586.34 o 
  -8   0  20     1949.63     1764.94    363.46 o 
  -6   0  20     3332.38     3172.96    441.26 o 
  -4   0  20    23839.58    26843.36    881.62 o 
  -2   0  20     4393.12     3372.34    407.10 o 
   0   0  20      524.97      599.26    362.22 o 
   2   0  20     1276.78     1203.68    408.22 o 
   4   0  20    23498.99    26557.95   1036.45 o 
   6   0  20    26342.35    26876.65   1240.70 o 
   8   0  20     8510.06     7744.46    598.86 o 
  10   0  20     3604.08     4083.72    522.62 o 
 -31   1  20      321.91      191.97    814.22 o 
 -29   1  20      131.01      167.96    471.27 o 
 -27   1  20      342.48      579.34    483.15 o 
 -25   1  20      402.50      725.37    357.78 o 
 -23   1  20      491.68      450.88    241.30 o 
 -21   1  20       76.57      145.39    206.03 o 
 -19   1  20     2536.57     2916.83    308.52 o 
 -17   1  20     1837.87     2116.37    273.91 o 
 -15   1  20      118.11      -56.85    170.59 o 
 -13   1  20     1464.19     1522.54    238.32 o 
 -11   1  20     8128.64     8925.64    364.90 o 
  -9   1  20        6.44     -194.27    194.27 o 
  -7   1  20     6649.04     7137.71    342.46 o 
  -5   1  20     4609.50     4436.51    329.05 o 
  -3   1  20     1405.20     1083.18    230.81 o 
  -1   1  20      518.67      598.22    255.09 o 
   1   1  20     3231.63     3760.75    338.30 o 
   3   1  20    13552.02    13326.42    593.55 o 
   5   1  20    13134.37    14679.53    495.64 o 
   7   1  20     4971.14     5457.96    375.47 o 
   9   1  20      915.99     1248.77    331.58 o 
 -32   2  20     1704.41     1778.63    542.84 o 
 -30   2  20     4907.04     4641.37    594.26 o 
 -28   2  20      763.24      206.37    447.48 o 
 -26   2  20     1353.57      969.66    488.71 o 
 -24   2  20        4.04     -245.17    343.41 o 
 -22   2  20      516.56      307.47    212.90 o 
 -20   2  20      250.84      422.80    243.84 o 
 -18   2  20        4.71      133.94    196.08 o 
 -16   2  20     1274.59     1274.76    244.42 o 
 -14   2  20     5660.23     5467.97    321.39 o 
 -12   2  20     1084.52      817.96    228.57 o 
 -10   2  20       64.16      242.98    231.00 o 
  -8   2  20       42.52       -6.96    239.94 o 
  -6   2  20    10347.31    10782.21    419.35 o 
  -4   2  20     6101.88     6224.16    377.45 o 
  -2   2  20     2758.68     2859.70    290.98 o 
   0   2  20      465.87      467.22    338.45 o 
   2   2  20      761.16      879.54    323.21 o 
   4   2  20     4592.13     4922.66    354.98 o 
   6   2  20    10038.72    10503.99    452.04 o 
   8   2  20      300.01     -256.71    288.12 o 
 -31   3  20        2.85      191.70    535.32 o 
 -29   3  20      519.57      422.06    722.88 o 
 -27   3  20      151.42      234.30    347.07 o 
 -25   3  20      868.72      425.41    474.72 o 
 -23   3  20     1192.78     1139.74    313.17 o 
 -21   3  20      238.41      245.84    229.99 o 
 -19   3  20      578.91      697.83    273.03 o 
 -17   3  20     1076.97      757.38    255.77 o 
 -15   3  20      256.57      256.86    222.15 o 
 -13   3  20      837.52      493.88    263.00 o 
 -11   3  20     1010.33     1003.07    219.10 o 
  -9   3  20       66.39      -31.02    228.70 o 
  -7   3  20     2275.27     1896.54    269.12 o 
  -5   3  20     2942.64     2823.83    308.24 o 
  -3   3  20     2449.39     1633.23    318.15 o 
  -1   3  20     1325.75     1039.87    283.26 o 
   1   3  20     1376.46     1656.73    308.07 o 
   3   3  20      963.74     1181.68    351.62 o 
   5   3  20     3372.02     3317.20    392.00 o 
   7   3  20     1214.23     1283.06    318.27 o 
 -30   4  20        5.05     -153.45    490.97 o 
 -28   4  20        0.20      141.55    572.79 o 
 -26   4  20     1136.88     1722.38    502.68 o 
 -24   4  20      165.11      284.08    391.99 o 
 -22   4  20      739.75      838.42    239.31 o 
 -20   4  20        0.76     -181.98    257.32 o 
 -18   4  20       87.81     -243.71    243.71 o 
 -16   4  20      338.12      252.06    309.06 o 
 -14   4  20     2555.97     2379.92    283.83 o 
 -12   4  20      203.41      -28.57    214.80 o 
 -10   4  20      533.01      452.94    237.63 o 
  -8   4  20      196.52     -163.08    232.41 o 
  -6   4  20       25.01      528.51    254.20 o 
  -4   4  20      303.86      106.23    291.00 o 
  -2   4  20      415.71      481.61    272.09 o 
   0   4  20      354.11      717.21    488.24 o 
   2   4  20        2.01      121.97    276.94 o 
   4   4  20      184.58      157.85    338.55 o 
   6   4  20       19.54      -29.92    385.06 o 
 -27   5  20        4.95      501.33    541.46 o 
 -25   5  20       12.20      -19.68    356.50 o 
 -23   5  20     1601.84      933.13    506.42 o 
 -21   5  20      740.52      608.90    274.96 o 
 -19   5  20      149.26      164.11    293.05 o 
 -17   5  20     2150.71     2370.36    369.36 o 
 -15   5  20      908.22      838.73    423.31 o 
 -13   5  20     1012.30      628.28    269.90 o 
 -11   5  20        9.41     -144.60    256.89 o 
  -9   5  20     1309.30     1287.91    307.01 o 
  -7   5  20     7303.57     6876.17    398.65 o 
  -5   5  20      520.66      256.04    264.32 o 
  -3   5  20      417.96      466.47    269.95 o 
  -1   5  20     2759.59     2780.11    327.25 o 
   1   5  20      688.33      880.48    361.94 o 
   3   5  20      496.74      532.48    318.64 o 
   5   5  20      148.72     -389.60    389.60 o 
 -24   6  20      402.17      481.17    364.25 o 
 -22   6  20      822.77      676.85    367.43 o 
 -20   6  20      832.96      766.19    364.34 o 
 -18   6  20       11.85     -336.54    336.54 o 
 -16   6  20     1963.76     1734.10    391.71 o 
 -14   6  20     8826.91     9184.45    672.38 o 
 -12   6  20     1050.62     1045.14    330.20 o 
 -10   6  20     2299.42     1723.56    327.89 o 
  -8   6  20     1310.34      846.84    277.33 o 
  -6   6  20     8801.25     8830.37    461.31 o 
  -4   6  20     7992.03     7177.34    592.32 o 
  -2   6  20     1001.06     1168.86    412.28 o 
   0   6  20      476.49      -73.58    663.62 o 
   2   6  20      452.26      -96.14    416.45 o 
 -21   7  20     1019.89      976.44    393.41 o 
 -19   7  20      492.57     1071.71    404.23 o 
 -17   7  20     7788.77     8165.87    568.35 o 
 -15   7  20      557.20      906.79    344.07 o 
 -13   7  20     2413.97     2342.43    382.71 o 
 -11   7  20     1710.91     1816.07    326.83 o 
  -9   7  20     1418.52     1268.30    330.81 o 
  -7   7  20     7764.42     7836.12    494.14 o 
  -5   7  20     7287.21     7034.55    486.64 o 
  -3   7  20     5884.84     5263.65    495.50 o 
  -1   7  20     1449.06     1393.40    413.38 o 
 -31   1  21     1570.96      889.46    507.50 o 
 -29   1  21     1909.98     1698.57    622.74 o 
 -27   1  21     1721.41     1996.91    673.68 o 
 -25   1  21      719.31     1086.40    544.52 o 
 -23   1  21      305.57       64.94    490.58 o 
 -21   1  21     1086.16      867.28    292.21 o 
 -19   1  21      705.73      723.85    269.43 o 
 -17   1  21       18.35      144.08    273.68 o 
 -15   1  21       29.67      -55.84    240.62 o 
 -13   1  21      278.32      -39.91    219.33 o 
 -11   1  21      313.16      407.42    215.92 o 
  -9   1  21       70.65     -200.44    200.44 o 
  -7   1  21       35.76     -232.09    232.09 o 
  -5   1  21     3688.87     3694.56    321.19 o 
  -3   1  21     1884.46     1633.82    332.85 o 
  -1   1  21       26.44     -245.84    245.84 o 
   1   1  21     1175.28      956.73    380.51 o 
   3   1  21     2837.61     3106.91    310.53 o 
   5   1  21      917.23      791.69    303.44 o 
   7   1  21      259.56      348.90    354.18 o 
 -30   2  21      261.52     -310.28    537.48 o 
 -28   2  21     4039.38     4177.53    597.04 o 
 -26   2  21     2227.06     2292.62    509.47 o 
 -24   2  21     2378.65     1671.89    423.54 o 
 -22   2  21      967.73      870.51    262.49 o 
 -20   2  21      874.11      806.24    302.20 o 
 -18   2  21      496.30      491.19    264.87 o 
 -16   2  21     1885.71     2015.47    317.00 o 
 -14   2  21       37.16       -7.83    187.94 o 
 -12   2  21      269.36      -29.84    223.76 o 
 -10   2  21      352.99      105.16    213.98 o 
  -8   2  21     2406.26     2551.48    271.67 o 
  -6   2  21     4807.70     5027.18    367.49 o 
  -4   2  21     1504.71     1471.19    297.75 o 
  -2   2  21       46.91      126.09    270.49 o 
   0   2  21       66.34      230.24    285.84 o 
   2   2  21     2614.35     2526.06    378.27 o 
   4   2  21     4463.86     4421.85    407.36 o 
   6   2  21      130.16      443.80    310.20 o 
 -29   3  21      780.27      885.66    621.69 o 
 -27   3  21     4198.88     5017.15   1185.43 o 
 -25   3  21    11013.57    12362.00    794.94 o 
 -23   3  21     1069.55     1072.56    470.09 o 
 -21   3  21       85.80      197.29    275.26 o 
 -19   3  21        1.03      -39.50    261.18 o 
 -17   3  21     1833.90     1905.48    364.15 o 
 -15   3  21      114.69      194.79    259.15 o 
 -13   3  21      470.47      478.78    228.27 o 
 -11   3  21     1735.00     1887.42    290.39 o 
  -9   3  21     7370.19     8179.38    398.67 o 
  -7   3  21     1237.62      686.75    268.02 o 
  -5   3  21      114.93       38.04    279.16 o 
  -3   3  21     5131.53     5211.30    381.50 o 
  -1   3  21      430.88       25.32    304.76 o 
   1   3  21     1410.58     1204.50    308.95 o 
   3   3  21      983.42      861.12    315.32 o 
   5   3  21     6612.36     7797.82    464.27 o 
 -28   4  21      991.29     1451.80    532.00 o 
 -26   4  21     2179.07     2303.40    525.60 o 
 -24   4  21     2626.80     1826.49    506.48 o 
 -22   4  21       35.46       99.98    256.67 o 
 -20   4  21       90.34      417.41    332.10 o 
 -18   4  21      293.93      518.52    323.81 o 
 -16   4  21      637.30      468.12    313.77 o 
 -14   4  21     1465.83     1171.35    306.59 o 
 -12   4  21      371.52     -116.25    254.58 o 
 -10   4  21        1.10     -189.21    273.86 o 
  -8   4  21     2902.60     3166.38    326.65 o 
  -6   4  21     4027.51     4167.98    445.92 o 
  -4   4  21       83.30      -70.64    327.53 o 
  -2   4  21     1126.74      723.98    299.34 o 
   0   4  21       20.99        8.15    373.85 o 
   2   4  21     4393.05     3924.08    402.68 o 
   4   4  21    11388.16    12975.80    565.41 o 
 -25   5  21     5678.07     6916.25    655.29 o 
 -23   5  21      309.19      571.39    484.12 o 
 -21   5  21      139.19     -121.16    338.86 o 
 -19   5  21      709.11      624.37    308.05 o 
 -17   5  21      972.64     1465.29    394.15 o 
 -15   5  21      776.04      427.33    432.57 o 
 -13   5  21     3515.50     4075.09    386.09 o 
 -11   5  21       13.59      112.36    281.71 o 
  -9   5  21     1840.41     1141.79    306.98 o 
  -7   5  21      963.20      351.86    294.98 o 
  -5   5  21      426.03      369.34    364.63 o 
  -3   5  21     1836.66     1972.84    414.12 o 
  -1   5  21       48.06      -56.96    280.02 o 
   1   5  21     1014.89      659.89    406.10 o 
 -22   6  21     1484.40      954.66    480.36 o 
 -20   6  21      902.89      408.13    356.27 o 
 -18   6  21      282.51      108.98    379.76 o 
 -16   6  21     2120.16     1845.30    426.21 o 
 -14   6  21     1426.85     1903.38    488.81 o 
 -12   6  21     1208.09      859.99    287.17 o 
 -10   6  21      237.98      285.60    286.73 o 
  -8   6  21       71.98      583.63    369.10 o 
  -6   6  21      705.05     1285.91    361.35 o 
  -4   6  21      881.11      650.55    313.33 o 
  -2   6  21      573.08      160.37    346.46 o 
 -15   7  21      146.65       34.18    457.20 o 
 -13   7  21      246.19      504.54    369.71 o 
 -11   7  21      996.04     1445.40    521.64 o 
  -9   7  21        3.59     -138.22    359.54 o 
  -7   7  21        5.77      307.37    369.54 o 
 -30   0  22      453.74     1062.05    615.27 o 
 -28   0  22     1975.11     3393.93   1180.92 o 
 -26   0  22    10133.24    12289.87   1202.88 o 
 -24   0  22    13410.24    12997.44   1300.48 o 
 -22   0  22     1743.73     1088.78    398.83 o 
 -20   0  22     1655.75     1666.26    580.70 o 
 -18   0  22     7728.94     8046.70   1067.46 o 
 -16   0  22    21895.73    23850.22   1059.30 o 
 -14   0  22    21918.48    20694.31    900.85 o 
 -12   0  22      881.46      501.82    316.49 o 
 -10   0  22     5094.24     4365.75    619.20 o 
  -8   0  22     2342.18     2681.31    466.07 o 
  -6   0  22     2288.23     1858.40    416.42 o 
  -4   0  22      383.32      189.41    428.29 o 
  -2   0  22       26.63     -462.57    462.57 o 
   0   0  22     6578.85     6401.23    822.65 o 
   2   0  22     6653.67     7561.77    733.73 o 
   4   0  22       38.19      217.55    545.66 o 
 -29   1  22     1865.23     3118.80    650.37 o 
 -27   1  22     7607.73     9143.63    788.71 o 
 -25   1  22     8162.12    10120.25   1028.14 o 
 -23   1  22     3358.49     3630.35    440.51 o 
 -21   1  22       36.82       41.29    300.56 o 
 -19   1  22    10607.86    11825.34    546.87 o 
 -17   1  22     4100.40     4055.76    380.21 o 
 -15   1  22     1159.22      903.87    350.06 o 
 -13   1  22     1899.21     1870.91    286.91 o 
 -11   1  22      817.90      934.41    298.81 o 
  -9   1  22     3650.14     3608.42    322.60 o 
  -7   1  22     1148.28      990.87    255.81 o 
  -5   1  22      264.21      329.94    280.10 o 
  -3   1  22        2.74      -26.65    251.33 o 
  -1   1  22      476.24      649.02    285.25 o 
   1   1  22      453.91     -111.79    370.68 o 
   3   1  22      645.60     1265.28    400.48 o 
   5   1  22      560.53      297.17    337.65 o 
 -28   2  22     4772.51     3463.47   1140.70 o 
 -26   2  22    19973.72    24880.60   1611.02 o 
 -24   2  22    11282.16    12422.51   1708.81 o 
 -22   2  22      146.44     -299.26    299.26 o 
 -20   2  22     2466.21     2312.84    400.37 o 
 -18   2  22     7195.53     7938.76    581.22 o 
 -16   2  22    12029.97    14067.92    582.95 o 
 -14   2  22     6632.62     6229.97    445.69 o 
 -12   2  22        2.92     -155.22    268.10 o 
 -10   2  22     1731.16     1202.53    309.39 o 
  -8   2  22      683.78      590.47    303.04 o 
  -6   2  22     3302.99     2860.76    365.76 o 
  -4   2  22       56.35     -105.08    277.21 o 
  -2   2  22     4309.75     4235.25    374.92 o 
   0   2  22       52.89      -43.26    295.65 o 
   2   2  22       97.94      199.06    319.73 o 
   4   2  22       16.33     -295.50    295.50 o 
 -27   3  22      225.75      458.18    509.70 o 
 -25   3  22     2911.11     3203.66    524.17 o 
 -23   3  22       27.15      239.62    353.68 o 
 -21   3  22       82.52      526.33    374.36 o 
 -19   3  22     2074.82     2724.23    383.53 o 
 -17   3  22     1750.59     1521.83    377.39 o 
 -15   3  22     2044.95     1841.73    361.27 o 
 -13   3  22      974.15     1142.70    259.18 o 
 -11   3  22       33.52     -294.16    294.16 o 
  -9   3  22       95.56     -185.31    263.62 o 
  -7   3  22      450.14      145.11    260.96 o 
  -5   3  22     1502.34     1006.34    335.71 o 
  -3   3  22      399.12       77.53    276.44 o 
  -1   3  22      493.61      138.71    292.72 o 
   1   3  22       71.83      299.92    345.35 o 
   3   3  22      338.28      422.81    357.62 o 
 -26   4  22      364.78      418.60    479.12 o 
 -24   4  22      106.01     -172.29    496.47 o 
 -22   4  22       73.63      605.91    317.10 o 
 -20   4  22        1.30     -141.98    323.27 o 
 -18   4  22        2.19      -56.64    372.25 o 
 -16   4  22       89.48       -9.89    282.76 o 
 -14   4  22       53.59        6.03    428.59 o 
 -12   4  22      206.42      655.58    296.65 o 
 -10   4  22      391.00      706.80    280.85 o 
  -8   4  22      141.80      860.82    298.58 o 
  -6   4  22      792.65      612.27    377.93 o 
  -4   4  22      229.95       71.25    326.33 o 
  -2   4  22       56.02      145.82    287.08 o 
   0   4  22      122.19     -345.71    345.71 o 
 -23   5  22       30.55       38.34    551.92 o 
 -21   5  22      240.81     -370.36    370.36 o 
 -19   5  22      104.55     -197.65    395.39 o 
 -17   5  22     2001.20     1300.88    411.44 o 
 -15   5  22      198.31      124.49    444.79 o 
 -13   5  22       56.54     -122.27    387.73 o 
 -11   5  22      404.15      390.52    306.98 o 
  -9   5  22      395.48      497.11    302.86 o 
  -7   5  22      712.60      639.54    325.72 o 
  -5   5  22       49.44     -259.23    404.09 o 
  -3   5  22      224.88     -191.20    310.36 o 
 -18   6  22     2181.63     2047.19    455.01 o 
 -16   6  22     4030.96     4166.64    457.64 o 
 -14   6  22     1006.05      645.91    417.43 o 
 -12   6  22       19.24      333.91    387.50 o 
 -10   6  22      624.80       43.92    344.38 o 
  -8   6  22      713.56     1132.63    335.34 o 
 -27   1  23     2003.39     2743.56    640.23 o 
 -25   1  23     2658.36     3572.09    883.92 o 
 -23   1  23     3322.00     3332.86    485.97 o 
 -21   1  23      327.45      300.17    344.60 o 
 -19   1  23     2601.73     3187.11    432.47 o 
 -17   1  23     2788.28     1849.49    364.51 o 
 -15   1  23     5350.88     5525.58    447.99 o 
 -13   1  23     1029.02      693.20    317.13 o 
 -11   1  23     3422.25     3273.87    371.83 o 
  -9   1  23     4419.23     4034.92    392.00 o 
  -7   1  23     1940.64     1384.75    297.51 o 
  -5   1  23     1019.44     1363.86    360.18 o 
  -3   1  23     1668.29     1792.87    368.34 o 
  -1   1  23      299.31       48.04    394.27 o 
   1   1  23       16.65     -378.05    378.05 o 
 -26   2  23     3363.61     4401.00    710.13 o 
 -24   2  23     3804.80     4318.36   1185.78 o 
 -22   2  23      394.64      420.58    376.91 o 
 -20   2  23     1462.85     1083.93    376.65 o 
 -18   2  23     7437.43     7778.86    553.97 o 
 -16   2  23     4594.34     5412.62    472.61 o 
 -14   2  23      635.09      927.36    404.93 o 
 -12   2  23       45.47      375.12    294.48 o 
 -10   2  23     1577.42     1540.15    332.20 o 
  -8   2  23     5079.29     5034.86    437.74 o 
  -6   2  23     3947.62     3870.12    434.39 o 
  -4   2  23     1493.55     1195.71    323.35 o 
  -2   2  23      345.13      -53.48    366.79 o 
   0   2  23      331.62        5.84    350.99 o 
 -25   3  23    17315.23    20726.87    979.27 o 
 -23   3  23     9289.89     8927.92    613.02 o 
 -21   3  23      143.11      245.82    339.33 o 
 -19   3  23     3573.89     3096.28    425.49 o 
 -17   3  23     5737.54     6150.10    491.59 o 
 -15   3  23     7845.85     9030.33    723.01 o 
 -13   3  23      273.29      362.95    369.39 o 
 -11   3  23     1791.31     1255.36    283.99 o 
  -9   3  23     6904.70     6866.74    432.81 o 
  -7   3  23     5185.91     4689.23    477.03 o 
  -5   3  23     4324.47     4134.84    422.02 o 
  -3   3  23     1045.59      801.12    405.13 o 
  -1   3  23     2620.70     2140.53    402.67 o 
 -22   4  23     2457.79     2909.10    580.52 o 
 -20   4  23     3359.35     3347.12    435.90 o 
 -18   4  23    16510.86    18993.05    748.74 o 
 -16   4  23    14905.95    16309.10    713.39 o 
 -14   4  23     2539.53     2321.89    404.35 o 
 -12   4  23       22.42      345.98    348.87 o 
 -10   4  23     1007.17     1527.57    325.24 o 
  -8   4  23    11393.06    12213.99    620.56 o 
  -6   4  23     3096.39     2547.34    396.31 o 
  -4   4  23       36.89      526.11    332.28 o 
 -17   5  23     3814.50     5000.91    698.09 o 
 -15   5  23     8699.22    11207.78    667.05 o 
 -13   5  23       24.15      125.15    412.79 o 
 -11   5  23     1533.40     1443.21    404.45 o 
  -9   5  23     2827.98     3349.88    387.08 o 
  -7   5  23     2818.57     2428.41    371.44 o 
 -24   0  24     5093.76     3920.95   1359.03 o 
 -22   0  24     4732.27     5222.39    936.93 o 
 -20   0  24    20785.29    24553.23   1199.24 o 
 -18   0  24    28975.63    30796.98   1542.03 o 
 -16   0  24    18235.93    18283.31   1714.04 o 
 -14   0  24    25943.03    30131.55   1302.64 o 
 -12   0  24     1992.59      830.86    514.25 o 
 -10   0  24     9219.77    10551.08   1332.70 o 
  -8   0  24    11865.65    14607.34   1095.44 o 
  -6   0  24     2968.58     3389.02    649.67 o 
  -4   0  24       58.41      483.32    467.73 o 
 -23   1  24      201.39      835.02    795.33 o 
 -21   1  24     1801.91     1494.75    406.65 o 
 -19   1  24     5060.25     5975.14    935.37 o 
 -17   1  24    10864.41    14051.36    644.61 o 
 -15   1  24     4126.49     4554.71    507.10 o 
 -13   1  24      141.61      272.60    363.19 o 
 -11   1  24     4473.10     3772.33    374.59 o 
  -9   1  24    13052.40    14031.04    542.47 o 
  -7   1  24    10062.23    11235.63    778.31 o 
  -5   1  24     2607.69     1914.80    395.81 o 
  -3   1  24     1864.80     1353.89    382.63 o 
 -22   2  24        5.11      229.95    342.57 o 
 -20   2  24     3590.61     4010.74    438.05 o 
 -18   2  24     7968.09     8382.19    563.61 o 
 -16   2  24     5119.22     5860.01    479.22 o 
 -14   2  24     6053.06     7798.77    568.14 o 
 -12   2  24      721.53      332.97    316.21 o 
 -10   2  24    10879.60    11926.76    522.07 o 
  -8   2  24    11836.03    12562.98    682.81 o 
  -6   2  24     5859.78     6429.45    476.32 o 
  -4   2  24     4088.47     4175.14    458.93 o 
 -21   3  24      556.97      314.12    586.90 o 
 -19   3  24     1860.54     2373.42    408.13 o 
 -17   3  24     3604.33     3361.06    524.74 o 
 -15   3  24     1310.08     1333.06    404.56 o 
 -13   3  24      572.38      243.42    373.63 o 
 -11   3  24       48.62      -36.30    446.10 o 
  -9   3  24     4654.29     5730.26    483.80 o 
  -7   3  24      520.88     1019.43    397.63 o 
 -16   4  24       14.29      214.85    417.90 o 
 -14   4  24       21.79      559.76    450.76 o 
 -12   4  24      177.31     -474.02    474.02 o 
 -19   1  25      923.67      851.49    430.82 o 
 -17   1  25      364.53      478.14    417.57 o 
 -15   1  25      543.67     -135.30    404.22 o 
 -13   1  25      158.94       19.70    460.68 o 
 -11   1  25      125.98     -368.08    415.55 o 
  -9   1  25      605.53      513.74    393.89 o 
 -16   2  25     1733.16     1823.99    441.43 o 
 -14   2  25      159.24      291.13    422.32 o 
 -12   2  25     4729.92     5022.05    569.36 o 
                                                 
